# Supplementary material for: Teacher support for generative AI use and design learning outcomes in fashion design education: A structural equation modeling study
Source: PLoS One. 2026 May 6;21(5):e0347428. doi: 10.1371/journal.pone.0347428 (PMC13148677; doi:10.1371/journal.pone.0347428)
Supplement: S1 Dataset — (XLSX) [file pone.0347428.s001.xlsx]

## Sheet: Raw Data
ID	Gender	AI_Familiarity	TTS1	TTS2	TTS3	TTS4	TTS5	TPS1	TPS2	TPS3	TPS4	TPS5	TES1	TES2	TES3	TES4	TES5	GAUB1	GAUB2	GAUB3	GAUB4	GAUB5	CDC1	CDC2	CDC3	CDC4	CDC5	DLO1	DLO2	DLO3	DLO4	DLO5	TTS_mean	TPS_mean	TES_mean	GAUB_mean	CDC_mean	DLO_mean
1	Female	Neutral	3	3	2	3	4	2	2	3	2	3	3	2	2	3	2	2	3	1	1	2	4	3	3	3	2	4	4	4	3	4	3	2.4	2.4	1.8	3	3.8
2	Female	Unfamiliar	5	5	5	5	5	5	4	4	4	5	4	4	4	5	4	4	5	4	5	5	4	4	4	5	3	5	3	4	3	5	5	4.4	4.2	4.6	4	4
3	Male	Neutral	3	4	3	4	4	5	4	5	4	5	4	5	5	5	5	4	4	4	4	4	4	3	3	3	4	5	3	4	4	3	3.6	4.6	4.8	4	3.4	3.8
4	Male	Unfamiliar	5	5	5	5	5	4	4	4	3	4	5	5	5	5	5	5	5	5	5	5	5	5	5	5	5	5	5	5	5	5	5	3.8	5	5	5	5
5	Male	Familiar	4	5	4	4	5	4	5	5	4	5	5	5	5	5	5	4	4	4	4	3	4	5	4	3	5	4	4	4	4	4	4.4	4.6	5	3.8	4.2	4
6	Male	Neutral	5	5	5	5	5	4	4	4	5	4	3	4	4	4	3	5	5	5	5	5	4	5	5	4	4	5	5	5	5	5	5	4.2	3.6	5	4.4	5
7	Female	Familiar	4	4	4	4	4	4	5	4	5	4	4	4	5	5	5	4	4	4	4	4	5	5	5	4	4	4	4	4	4	3	4	4.4	4.6	4	4.6	3.8
8	Female	Familiar	5	4	5	5	5	5	4	4	5	5	3	4	5	4	3	4	4	4	4	4	5	5	5	5	5	2	2	1	2	2	4.8	4.6	3.8	4	5	1.8
9	Female	Familiar	5	5	5	5	5	4	1	4	4	4	5	5	4	5	4	4	4	4	4	4	4	5	4	4	5	4	4	4	5	4	5	3.4	4.6	4	4.4	4.2
10	Female	Familiar	5	5	5	5	4	4	3	4	3	5	3	4	3	4	4	3	3	4	3	3	4	5	5	4	4	3	5	3	3	3	4.8	3.8	3.6	3.2	4.4	3.4
11	Male	Neutral	2	1	3	3	3	4	4	4	4	5	4	3	4	5	4	4	4	4	4	4	4	5	4	4	3	4	4	4	4	3	2.4	4.2	4	4	4	3.8
12	Female	Familiar	3	2	3	4	2	3	3	3	3	3	3	2	3	3	3	2	3	2	2	3	2	3	3	3	4	4	4	4	4	4	2.8	3	2.8	2.4	3	4
13	Female	Unfamiliar	5	4	4	3	4	4	4	3	3	4	5	5	4	5	5	4	4	4	4	5	5	5	5	5	4	5	4	4	5	4	4	3.6	4.8	4.2	4.8	4.4
14	Female	Neutral	3	4	5	5	4	5	4	4	5	5	5	5	4	4	4	5	4	5	5	5	4	4	4	4	4	4	5	5	5	5	4.2	4.6	4.4	4.8	4	4.8
15	Female	Neutral	3	3	4	4	4	5	5	4	5	5	4	4	4	5	3	3	4	4	4	3	5	5	5	4	5	4	3	4	5	5	3.6	4.8	4	3.6	4.8	4.2
16	Female	Neutral	5	5	5	5	5	4	4	5	5	4	4	4	4	4	3	5	5	5	5	5	5	5	5	5	5	5	5	5	5	5	5	4.4	3.8	5	5	5
17	Female	Neutral	4	5	4	4	4	4	3	4	4	4	3	3	3	1	2	3	2	3	3	3	3	4	2	3	2	5	4	5	4	3	4.2	3.8	2.4	2.8	2.8	4.2
18	Male	Neutral	5	4	5	4	4	4	4	4	5	4	4	4	4	3	4	4	4	4	5	4	3	3	4	4	3	5	5	5	5	5	4.4	4.2	3.8	4.2	3.4	5
19	Female	Neutral	4	4	4	4	4	2	4	1	4	2	4	4	4	5	4	4	4	3	3	4	2	2	2	3	2	3	4	4	3	4	4	2.6	4.2	3.6	2.2	3.6
20	Female	Unfamiliar	4	3	2	4	4	3	3	3	4	4	4	5	3	3	5	4	4	3	3	4	5	5	5	5	5	4	5	5	5	5	3.4	3.4	4	3.6	5	4.8
21	Female	Very Unfamiliar	5	4	4	4	4	5	5	4	5	4	5	5	5	5	5	5	5	5	4	5	4	4	3	4	4	3	4	2	2	2	4.2	4.6	5	4.8	3.8	2.6
22	Male	Unfamiliar	3	3	4	4	5	4	3	4	3	5	5	5	5	5	5	5	4	4	4	4	5	4	5	4	4	4	4	4	3	3	3.8	3.8	5	4.2	4.4	3.6
23	Female	Neutral	5	5	5	5	5	5	5	5	4	5	5	5	5	4	5	5	5	5	4	5	5	5	5	5	5	5	5	5	4	5	5	4.8	4.8	4.8	5	4.8
24	Female	Neutral	3	4	5	3	4	4	5	4	4	4	4	4	4	4	3	4	4	4	5	4	5	5	4	5	4	5	5	5	5	5	3.8	4.2	3.8	4.2	4.6	5
25	Female	Neutral	5	5	5	5	5	5	5	5	5	5	5	5	5	5	5	5	5	5	5	5	5	5	5	5	5	5	5	5	5	5	5	5	5	5	5	5
26	Female	Familiar	2	2	3	3	3	1	1	1	1	3	2	4	4	2	3	4	3	3	3	3	2	3	3	3	3	3	2	3	4	3	2.6	1.4	3	3.2	2.8	3
27	Female	Very Unfamiliar	2	3	2	1	4	3	3	3	2	3	2	4	2	2	2	3	2	4	4	3	2	3	4	2	3	1	2	3	2	2	2.4	2.8	2.4	3.2	2.8	2
28	Female	Unfamiliar	5	5	5	5	5	5	5	4	4	5	4	4	4	4	4	5	5	5	5	4	5	5	5	5	5	5	5	5	5	5	5	4.6	4	4.8	5	5
29	Female	Unfamiliar	4	4	4	4	4	3	3	3	4	2	4	3	3	4	4	3	3	3	4	3	5	5	5	5	5	5	5	5	5	5	4	3	3.6	3.2	5	5
30	Female	Very Familiar	4	4	4	5	3	4	3	4	3	4	4	5	5	4	5	4	4	4	4	4	5	5	5	5	4	4	5	4	4	4	4	3.6	4.6	4	4.8	4.2
31	Female	Very Unfamiliar	2	3	2	4	4	2	1	3	4	3	3	1	2	3	1	3	2	3	3	4	4	4	4	5	4	4	3	3	4	4	3	2.6	2	3	4.2	3.6
32	Female	Familiar	4	4	3	3	4	3	4	2	3	4	4	3	4	4	4	3	3	3	4	4	4	4	3	3	3	4	5	4	4	4	3.6	3.2	3.8	3.4	3.4	4.2
33	Male	Familiar	4	5	5	5	5	5	4	4	5	5	5	5	4	4	5	5	5	5	5	5	4	4	5	4	5	3	3	4	3	4	4.8	4.6	4.6	5	4.4	3.4
34	Female	Very Familiar	4	3	4	4	2	3	4	3	4	3	4	3	5	4	3	3	4	4	4	5	4	3	4	3	3	4	4	4	4	4	3.4	3.4	3.8	4	3.4	4
35	Female	Familiar	5	5	5	5	5	4	3	4	4	4	4	5	4	4	4	4	5	5	4	5	5	4	3	4	5	4	4	4	3	4	5	3.8	4.2	4.6	4.2	3.8
36	Female	Neutral	5	3	4	4	2	5	5	4	5	5	5	4	5	4	4	5	5	5	4	4	5	4	5	5	4	4	3	4	4	4	3.6	4.8	4.4	4.6	4.6	3.8
37	Female	Very Familiar	2	3	3	3	3	3	2	1	2	3	1	1	1	1	1	1	1	1	1	1	2	1	4	3	2	4	1	2	2	3	2.8	2.2	1	1	2.4	2.4
38	Female	Familiar	4	4	3	4	3	4	4	4	4	4	2	5	3	4	3	2	3	4	2	2	4	4	4	5	4	4	4	5	4	5	3.6	4	3.4	2.6	4.2	4.4
39	Female	Neutral	4	5	4	4	4	3	3	4	1	4	1	1	3	3	2	4	3	4	3	3	4	4	4	4	4	5	5	4	5	4	4.2	3	2	3.4	4	4.6
40	Male	Very Familiar	5	3	4	4	4	4	3	4	1	1	3	1	2	3	4	5	4	4	3	4	4	4	4	4	4	4	3	4	4	4	4	2.6	2.6	4	4	3.8
41	Female	Familiar	1	1	1	1	1	3	2	1	2	2	3	3	3	3	4	2	3	1	2	1	3	3	3	1	2	3	2	2	3	1	1	2	3.2	1.8	2.4	2.2
42	Male	Neutral	4	3	3	4	4	4	3	3	2	4	2	3	4	4	3	4	3	2	3	3	2	1	4	2	2	3	3	3	3	4	3.6	3.2	3.2	3	2.2	3.2
43	Female	Unfamiliar	5	3	2	3	3	5	5	5	5	4	4	3	3	4	5	4	3	4	4	3	3	3	3	4	3	4	3	2	3	4	3.2	4.8	3.8	3.6	3.2	3.2
44	Female	Unfamiliar	4	4	4	4	3	3	2	1	2	1	1	2	1	3	1	3	3	2	2	3	3	3	2	2	3	1	2	2	1	2	3.8	1.8	1.6	2.6	2.6	1.6
45	Female	Familiar	3	4	3	4	4	4	4	4	5	4	5	5	5	4	4	4	4	3	4	4	3	4	3	3	2	5	5	5	5	5	3.6	4.2	4.6	3.8	3	5
46	Male	Neutral	3	3	3	2	3	1	2	1	1	4	1	1	1	2	1	1	2	1	1	1	1	1	2	1	1	1	1	1	1	1	2.8	1.8	1.2	1.2	1.2	1
47	Female	Very Familiar	5	4	4	4	5	4	5	4	2	5	3	5	3	4	3	3	3	3	3	4	4	4	3	4	4	4	4	4	5	4	4.4	4	3.6	3.2	3.8	4.2
48	Female	Neutral	3	3	2	4	4	3	4	3	4	3	3	4	3	3	4	3	3	2	2	3	4	4	4	4	5	2	4	3	4	4	3.2	3.4	3.4	2.6	4.2	3.4
49	Female	Unfamiliar	3	2	3	2	3	5	5	4	4	3	2	3	3	4	3	4	3	4	3	4	4	4	3	4	3	1	3	2	2	4	2.6	4.2	3	3.6	3.6	2.4
50	Female	Very Familiar	5	5	4	4	4	4	4	3	2	3	2	3	1	1	2	2	3	4	2	4	3	3	3	3	3	4	5	5	4	4	4.4	3.2	1.8	3	3	4.4
51	Male	Neutral	2	2	4	3	3	2	2	2	3	2	2	3	3	2	3	3	4	4	4	4	3	4	4	5	4	3	4	4	4	3	2.8	2.2	2.6	3.8	4	3.6
52	Female	Familiar	5	4	4	5	4	3	3	4	3	4	4	4	3	2	2	5	5	4	5	4	4	5	5	5	4	4	5	5	3	4	4.4	3.4	3	4.6	4.6	4.2
53	Female	Neutral	2	2	4	3	2	2	3	3	4	2	1	4	4	2	3	4	4	3	5	3	4	4	4	4	4	4	4	4	4	3	2.6	2.8	2.8	3.8	4	3.8
54	Female	Neutral	4	4	4	5	5	4	5	4	5	5	4	4	4	4	4	4	4	4	4	4	1	3	1	2	2	3	4	3	4	4	4.4	4.6	4	4	1.8	3.6
55	Male	Neutral	4	4	4	4	5	4	4	5	4	4	4	3	4	4	4	5	5	4	4	5	2	1	1	2	3	4	3	3	4	3	4.2	4.2	3.8	4.6	1.8	3.4
56	Male	Neutral	4	3	5	4	4	4	3	3	5	4	5	3	4	3	4	4	3	4	3	3	2	3	3	4	3	3	3	3	4	3	4	3.8	3.8	3.4	3	3.2
57	Female	Familiar	3	3	2	2	2	3	3	3	1	1	2	3	2	1	2	3	3	3	3	3	4	4	4	3	4	2	2	2	2	2	2.4	2.2	2	3	3.8	2
58	Female	Neutral	2	3	4	3	2	1	2	1	1	1	1	2	1	3	1	1	1	1	1	2	4	4	4	3	3	3	2	3	3	4	2.8	1.2	1.6	1.2	3.6	3
59	Male	Unfamiliar	4	4	2	3	2	2	2	3	3	1	3	2	4	4	4	2	2	3	4	3	3	3	2	3	4	3	3	3	3	3	3	2.2	3.4	2.8	3	3
60	Female	Neutral	5	5	3	4	4	5	5	3	4	5	5	5	5	5	5	4	4	4	4	3	5	5	5	5	5	5	5	5	5	5	4.2	4.4	5	3.8	5	5
61	Female	Familiar	2	1	1	1	2	1	2	2	2	2	3	2	3	4	3	2	1	1	2	2	2	2	2	1	4	4	4	4	4	5	1.4	1.8	3	1.6	2.2	4.2
62	Female	Unfamiliar	4	5	5	5	5	4	3	3	3	3	3	2	4	3	4	5	5	4	4	4	4	4	4	4	3	4	4	3	5	5	4.8	3.2	3.2	4.4	3.8	4.2
63	Female	Unfamiliar	4	4	4	4	4	5	5	4	5	4	5	5	5	5	5	5	5	5	5	5	4	4	3	4	4	4	5	5	5	4	4	4.6	5	5	3.8	4.6
64	Female	Unfamiliar	3	5	4	4	4	5	5	4	4	5	5	4	4	4	4	4	4	4	4	4	5	5	5	5	4	5	4	4	4	5	4	4.6	4.2	4	4.8	4.4
65	Female	Very Unfamiliar	3	2	2	1	2	1	2	3	1	1	2	1	2	1	2	2	2	2	2	3	1	1	1	1	1	4	4	4	3	4	2	1.6	1.6	2.2	1	3.8
66	Male	Familiar	5	4	4	4	4	4	4	4	4	5	4	4	4	3	3	5	5	5	5	5	5	5	5	5	5	5	5	5	5	5	4.2	4.2	3.6	5	5	5
67	Female	Neutral	5	4	3	5	3	3	2	1	3	1	2	4	3	5	4	4	4	4	5	3	5	5	4	4	4	5	5	5	4	5	4	2	3.6	4	4.4	4.8
68	Female	Unfamiliar	5	4	4	5	5	3	4	3	3	3	3	4	4	4	5	4	5	4	4	5	4	3	4	4	2	4	2	4	4	4	4.6	3.2	4	4.4	3.4	3.6
69	Female	Neutral	5	4	5	4	4	4	4	5	5	5	4	4	4	3	3	4	4	4	5	4	5	5	5	5	5	4	4	4	3	4	4.4	4.6	3.6	4.2	5	3.8
70	Female	Very Familiar	5	4	4	4	4	5	5	4	4	5	4	5	4	5	5	4	5	5	4	4	4	4	4	5	5	5	5	5	5	5	4.2	4.6	4.6	4.4	4.4	5
71	Female	Very Familiar	5	5	3	4	4	4	4	5	4	4	5	5	5	4	5	5	5	5	5	5	4	5	5	5	4	4	3	2	4	4	4.2	4.2	4.8	5	4.6	3.4
72	Female	Familiar	3	4	5	5	4	5	4	5	4	4	4	4	5	5	5	3	3	3	3	3	4	4	3	4	3	3	3	3	2	3	4.2	4.4	4.6	3	3.6	2.8
73	Female	Very Unfamiliar	2	1	1	1	2	2	4	2	4	2	1	2	3	2	2	2	1	1	2	1	4	3	4	4	1	2	1	3	2	2	1.4	2.8	2	1.4	3.2	2
74	Female	Familiar	5	5	5	5	5	5	5	5	5	5	5	5	4	5	5	5	5	5	5	5	4	4	5	5	5	5	5	5	5	5	5	5	4.8	5	4.6	5
75	Female	Neutral	4	3	3	3	4	5	5	5	5	4	4	5	4	5	4	4	3	5	5	4	5	5	5	5	5	2	4	3	4	3	3.4	4.8	4.4	4.2	5	3.2
76	Female	Neutral	4	4	4	3	3	4	3	4	5	4	4	4	4	4	4	5	5	5	5	4	5	4	5	4	5	4	4	4	4	4	3.6	4	4	4.8	4.6	4
77	Male	Neutral	4	3	2	4	5	3	5	4	4	4	5	4	5	5	5	4	3	3	4	4	5	4	4	5	4	3	4	2	4	3	3.6	4	4.8	3.6	4.4	3.2
78	Female	Familiar	3	3	1	3	1	4	1	3	4	1	4	3	3	3	1	3	3	3	3	3	4	4	5	3	5	5	4	4	4	4	2.2	2.6	2.8	3	4.2	4.2
79	Female	Unfamiliar	4	4	4	4	5	5	5	5	5	5	5	5	5	5	5	5	5	5	5	5	5	5	4	5	5	4	5	5	5	5	4.2	5	5	5	4.8	4.8
80	Female	Neutral	3	2	1	1	2	1	2	2	2	2	2	2	3	4	3	1	1	1	1	1	1	1	1	1	1	1	1	1	1	1	1.8	1.8	2.8	1	1	1
81	Female	Familiar	3	4	4	3	4	3	3	4	2	4	4	2	4	4	4	2	3	3	3	3	3	4	4	5	4	5	5	5	5	5	3.6	3.2	3.6	2.8	4	5
82	Female	Neutral	5	4	5	4	5	5	5	5	5	5	5	5	5	5	5	5	5	5	5	5	5	5	5	5	4	5	5	5	5	5	4.6	5	5	5	4.8	5
83	Female	Neutral	1	1	2	3	2	1	4	3	3	3	2	1	1	2	1	3	2	4	4	4	3	4	4	4	3	5	5	5	5	5	1.8	2.8	1.4	3.4	3.6	5
84	Male	Unfamiliar	5	5	5	5	5	4	5	3	5	4	4	4	5	5	4	5	5	5	5	5	4	5	5	5	5	5	5	5	5	5	5	4.2	4.4	5	4.8	5
85	Female	Unfamiliar	4	5	5	4	5	5	4	4	5	4	4	4	4	3	3	4	4	5	4	4	4	5	5	4	5	5	5	5	5	5	4.6	4.4	3.6	4.2	4.6	5
86	Female	Neutral	4	3	4	5	3	3	2	3	3	3	3	4	3	3	2	2	3	3	3	3	5	5	4	5	5	4	5	5	5	5	3.8	2.8	3	2.8	4.8	4.8
87	Male	Very Familiar	4	4	4	5	5	3	3	4	3	4	4	3	4	3	4	3	4	3	2	4	3	2	2	3	3	5	5	5	5	5	4.4	3.4	3.6	3.2	2.6	5
88	Female	Very Unfamiliar	2	2	2	3	4	3	2	2	3	2	2	2	3	3	3	1	2	2	2	1	1	2	3	2	1	1	1	1	1	1	2.6	2.4	2.6	1.6	1.8	1
89	Female	Familiar	4	3	3	3	4	5	3	5	4	3	4	4	3	3	3	3	4	3	3	4	3	4	2	3	2	4	3	4	4	4	3.4	4	3.4	3.4	2.8	3.8
90	Female	Familiar	2	2	1	2	2	3	2	3	4	2	3	3	3	1	1	2	2	2	2	3	2	2	2	2	1	1	1	1	1	2	1.8	2.8	2.2	2.2	1.8	1.2
91	Female	Unfamiliar	2	4	4	3	3	1	1	3	2	2	4	2	3	4	4	1	3	3	2	1	4	3	2	2	3	3	1	1	1	1	3.2	1.8	3.4	2	2.8	1.4
92	Female	Very Unfamiliar	5	4	5	5	4	5	4	4	2	5	4	5	5	5	5	5	5	5	4	5	5	4	5	5	5	5	5	5	5	5	4.6	4	4.8	4.8	4.8	5
93	Female	Neutral	3	4	4	3	4	4	4	3	3	5	5	5	5	5	5	4	4	4	4	4	5	5	5	4	5	4	5	5	5	4	3.6	3.8	5	4	4.8	4.6
94	Female	Neutral	4	5	5	4	4	3	4	4	4	4	3	4	2	3	2	3	3	2	1	3	3	3	4	2	3	4	4	4	4	4	4.4	3.8	2.8	2.4	3	4
95	Male	Very Familiar	1	1	1	1	3	3	2	1	2	2	4	4	2	2	4	3	3	2	2	3	4	4	4	4	3	5	5	5	5	5	1.4	2	3.2	2.6	3.8	5
96	Female	Unfamiliar	5	3	5	4	4	4	3	4	4	5	5	5	5	4	5	5	5	5	5	5	4	5	5	5	5	5	4	4	4	4	4.2	4	4.8	5	4.8	4.2
97	Female	Neutral	2	3	4	4	2	3	3	2	3	4	4	5	4	3	4	4	3	4	4	3	3	3	1	4	2	5	5	4	5	4	3	3	4	3.6	2.6	4.6
98	Female	Neutral	4	2	1	1	3	2	1	2	2	2	4	4	3	5	4	4	3	4	3	4	4	4	3	4	3	4	4	4	4	4	2.2	1.8	4	3.6	3.6	4
99	Female	Neutral	4	4	4	4	4	4	4	3	3	4	3	3	1	4	4	2	4	3	3	3	4	3	4	2	5	4	3	4	3	4	4	3.6	3	3	3.6	3.6
100	Male	Familiar	1	1	1	1	1	2	2	2	2	2	3	3	3	2	2	1	1	1	1	1	1	1	1	1	1	1	1	1	2	1	1	2	2.6	1	1	1.2
101	Female	Familiar	5	5	4	5	5	4	4	4	4	3	5	4	5	4	4	4	5	4	4	5	4	4	5	5	4	5	4	5	5	5	4.8	3.8	4.4	4.4	4.4	4.8
102	Female	Neutral	4	5	4	4	5	3	3	4	3	3	5	4	5	5	5	4	4	3	4	3	4	4	4	4	3	5	4	5	4	4	4.4	3.2	4.8	3.6	3.8	4.4
103	Female	Unfamiliar	4	5	4	4	4	4	5	5	5	5	4	4	4	4	4	3	3	3	2	4	4	3	3	4	3	2	2	2	2	2	4.2	4.8	4	3	3.4	2
104	Female	Neutral	3	3	4	3	3	3	3	3	3	2	5	3	4	4	4	4	4	4	4	4	4	4	3	4	4	4	4	4	3	4	3.2	2.8	4	4	3.8	3.8
105	Female	Very Unfamiliar	4	4	5	4	3	5	3	4	5	4	4	2	4	3	4	3	3	4	4	4	3	4	4	4	3	2	3	3	3	4	4	4.2	3.4	3.6	3.6	3
106	Male	Neutral	1	3	2	3	2	3	2	1	2	1	2	2	3	1	2	1	1	2	1	2	1	1	1	1	1	1	1	1	1	1	2.2	1.8	2	1.4	1	1
107	Female	Neutral	5	5	5	5	5	5	5	5	5	4	5	4	5	5	5	5	5	5	5	5	4	4	5	5	4	5	5	5	4	4	5	4.8	4.8	5	4.4	4.6
108	Female	Neutral	5	5	4	5	5	5	5	5	5	5	5	4	5	5	5	5	5	5	5	5	5	5	5	4	5	4	4	4	4	4	4.8	5	4.8	5	4.8	4
109	Female	Unfamiliar	4	3	4	4	3	4	5	4	5	4	5	5	5	5	5	4	4	4	4	4	4	4	3	4	4	4	4	2	3	4	3.6	4.4	5	4	3.8	3.4
110	Male	Neutral	5	5	4	4	5	4	3	3	3	3	3	4	4	4	5	4	4	4	4	3	4	3	4	3	4	5	5	5	5	5	4.6	3.2	4	3.8	3.6	5
111	Female	Unfamiliar	3	4	4	3	4	4	3	5	4	5	4	4	3	4	3	5	4	4	5	5	4	5	4	5	5	3	2	2	3	3	3.6	4.2	3.6	4.6	4.6	2.6
112	Female	Neutral	4	4	5	4	5	5	5	5	5	5	4	5	4	5	5	5	5	5	5	5	5	5	5	5	5	5	4	4	3	4	4.4	5	4.6	5	5	4
113	Female	Neutral	3	4	4	4	4	4	3	5	4	5	5	5	5	5	5	2	3	3	1	4	5	5	5	5	5	5	5	5	4	5	3.8	4.2	5	2.6	5	4.8
114	Male	Neutral	4	4	3	4	4	1	1	1	2	1	1	1	1	1	1	1	1	1	1	1	2	1	1	3	1	4	4	3	4	5	3.8	1.2	1	1	1.6	4
115	Female	Familiar	3	4	3	4	3	3	4	4	3	3	3	3	4	4	2	2	3	2	1	2	1	1	1	1	1	3	3	2	2	2	3.4	3.4	3.2	2	1	2.4
116	Female	Familiar	5	5	4	4	4	3	2	3	5	4	4	3	4	4	5	4	4	3	2	3	4	4	3	4	4	4	4	4	4	4	4.4	3.4	4	3.2	3.8	4
117	Female	Neutral	4	4	5	4	3	5	4	3	4	3	3	4	5	5	5	4	4	4	3	4	5	4	4	4	4	5	2	3	4	4	4	3.8	4.4	3.8	4.2	3.6
118	Female	Very Familiar	3	4	4	4	4	4	5	5	2	4	3	2	4	4	4	4	4	4	4	5	3	4	4	3	3	4	4	4	5	4	3.8	4	3.4	4.2	3.4	4.2
119	Female	Neutral	5	5	5	5	5	4	5	3	5	3	5	5	4	5	4	4	4	5	4	4	3	3	4	3	4	4	4	5	4	4	5	4	4.6	4.2	3.4	4.2
120	Male	Unfamiliar	4	5	5	4	5	5	5	3	4	4	4	3	3	3	4	4	4	4	4	4	5	5	5	5	5	5	5	5	4	5	4.6	4.2	3.4	4	5	4.8
121	Female	Familiar	4	4	4	4	5	2	3	3	3	4	1	1	1	2	2	2	3	1	1	2	2	1	2	1	2	1	2	2	1	2	4.2	3	1.4	1.8	1.6	1.6
122	Female	Neutral	4	4	3	4	4	3	4	3	4	3	4	3	4	3	3	4	5	4	4	4	4	4	4	5	4	2	2	1	1	2	3.8	3.4	3.4	4.2	4.2	1.6
123	Female	Unfamiliar	5	5	5	5	5	5	5	5	5	5	5	5	5	5	5	5	5	5	5	5	5	5	5	5	5	5	4	4	4	4	5	5	5	5	5	4.2
124	Female	Very Unfamiliar	4	4	3	4	3	5	5	5	5	5	5	5	3	3	5	4	5	4	4	4	4	4	5	4	4	5	4	5	4	4	3.6	5	4.2	4.2	4.2	4.4
125	Female	Neutral	5	5	5	5	5	5	5	5	5	5	4	4	3	5	5	5	5	5	5	5	5	4	3	5	4	5	5	5	5	5	5	5	4.2	5	4.2	5
126	Female	Familiar	2	1	2	1	2	1	2	1	1	3	2	1	1	1	1	1	1	1	1	1	3	3	2	3	3	4	3	3	4	4	1.6	1.6	1.2	1	2.8	3.6
127	Male	Neutral	4	4	4	3	4	3	2	3	2	3	4	3	1	2	2	2	3	2	4	3	3	4	4	3	4	2	3	1	3	1	3.8	2.6	2.4	2.8	3.6	2
128	Female	Neutral	4	4	4	5	4	5	5	5	5	5	5	5	3	3	5	4	4	5	4	4	5	5	5	5	5	4	5	4	5	5	4.2	5	4.2	4.2	5	4.6
129	Female	Familiar	2	2	1	2	1	3	4	3	2	2	2	1	3	2	4	3	4	3	4	4	2	4	2	3	2	4	4	4	4	3	1.6	2.8	2.4	3.6	2.6	3.8
130	Female	Neutral	3	5	4	3	5	5	4	5	5	4	5	5	5	5	5	4	3	3	3	4	4	5	4	4	4	5	5	5	5	5	4	4.6	5	3.4	4.2	5
131	Female	Neutral	5	5	5	5	5	4	5	5	5	5	5	5	5	5	5	5	4	4	5	5	5	5	5	5	5	4	4	4	5	4	5	4.8	5	4.6	5	4.2
132	Female	Familiar	5	5	5	4	4	4	4	5	5	5	5	5	5	5	5	5	4	4	5	5	4	4	4	5	4	5	5	5	5	5	4.6	4.6	5	4.6	4.2	5
133	Male	Neutral	4	4	4	3	3	1	1	1	2	1	3	3	3	3	3	2	2	2	4	2	2	2	1	2	1	2	1	2	1	1	3.6	1.2	3	2.4	1.6	1.4
134	Male	Very Unfamiliar	5	4	4	3	4	4	3	4	3	4	4	3	4	5	4	4	3	3	3	4	5	4	4	5	4	4	3	4	4	5	4	3.6	4	3.4	4.4	4
135	Female	Neutral	5	5	5	5	5	5	4	4	4	5	5	5	5	4	5	5	5	5	4	5	4	4	4	4	4	4	4	4	4	4	5	4.4	4.8	4.8	4	4
136	Female	Neutral	4	4	5	4	3	5	4	5	3	4	5	4	5	4	4	4	3	3	4	3	2	3	4	1	1	1	2	2	2	3	4	4.2	4.4	3.4	2.2	2
137	Female	Familiar	5	5	4	4	4	5	5	5	4	4	4	5	5	4	4	5	5	5	5	5	5	5	5	5	4	5	5	5	5	5	4.4	4.6	4.4	5	4.8	5
138	Male	Familiar	5	5	5	5	4	5	5	5	5	5	4	5	4	5	4	4	5	5	5	5	5	4	5	5	4	4	5	4	4	5	4.8	5	4.4	4.8	4.6	4.4
139	Female	Unfamiliar	2	1	2	1	1	3	1	1	3	1	1	1	1	1	3	1	1	1	1	1	1	1	2	1	2	3	2	3	4	3	1.4	1.8	1.4	1	1.4	3
140	Male	Familiar	3	4	3	4	4	5	5	4	5	4	4	4	4	4	4	5	5	5	5	5	3	3	3	3	4	5	4	5	4	4	3.6	4.6	4	5	3.2	4.4
141	Female	Unfamiliar	1	2	2	1	2	3	2	3	2	2	3	2	2	2	3	3	2	3	2	2	3	4	3	4	3	1	1	1	2	2	1.6	2.4	2.4	2.4	3.4	1.4
142	Female	Neutral	1	1	1	1	1	2	2	3	2	1	3	2	2	2	4	1	1	1	2	1	1	1	2	1	2	5	5	4	5	4	1	2	2.6	1.2	1.4	4.6
143	Female	Unfamiliar	5	4	4	4	2	4	5	4	4	4	4	5	5	5	5	5	5	5	5	5	5	5	4	5	5	5	5	5	4	4	3.8	4.2	4.8	5	4.8	4.6
144	Female	Unfamiliar	5	3	4	2	4	1	2	1	1	1	4	4	4	4	3	3	3	3	2	3	3	4	3	4	4	5	5	4	5	4	3.6	1.2	3.8	2.8	3.6	4.6
145	Female	Familiar	5	4	4	4	5	5	5	5	4	4	5	5	4	5	5	5	5	5	5	5	5	5	3	4	4	4	5	5	5	5	4.4	4.6	4.8	5	4.2	4.8
146	Female	Unfamiliar	5	5	5	5	5	5	3	5	4	5	5	4	5	5	5	5	5	5	5	5	4	4	4	4	4	4	4	4	4	4	5	4.4	4.8	5	4	4
147	Male	Neutral	5	5	5	5	5	5	2	4	4	4	4	3	3	3	2	5	4	5	4	4	4	5	4	5	4	5	5	5	5	5	5	3.8	3	4.4	4.4	5
148	Female	Familiar	4	5	5	5	4	5	5	5	4	5	3	4	4	3	4	4	4	4	4	4	3	4	4	3	4	5	5	5	4	4	4.6	4.8	3.6	4	3.6	4.6
149	Female	Unfamiliar	2	2	3	3	3	3	4	4	4	3	5	4	5	5	5	3	3	4	4	3	3	2	4	3	3	4	4	4	4	4	2.6	3.6	4.8	3.4	3	4
150	Female	Neutral	5	5	5	5	5	4	3	3	2	3	4	4	4	4	3	4	4	4	4	5	5	5	5	5	5	5	5	5	5	4	5	3	3.8	4.2	5	4.8
151	Female	Neutral	3	2	2	2	4	2	4	3	2	3	3	3	4	3	4	3	4	3	3	4	4	4	4	3	5	5	5	5	5	5	2.6	2.8	3.4	3.4	4	5
152	Female	Very Unfamiliar	5	4	5	4	4	5	4	5	3	4	5	5	5	5	4	5	5	5	5	5	4	2	4	4	4	4	5	5	4	5	4.4	4.2	4.8	5	3.6	4.6
153	Female	Familiar	5	5	4	5	5	2	4	3	3	2	4	4	4	5	4	5	4	4	4	4	2	2	2	3	1	4	4	4	4	4	4.8	2.8	4.2	4.2	2	4
154	Female	Very Familiar	5	5	3	4	4	4	4	3	5	5	4	4	3	3	3	5	5	5	5	4	4	4	4	4	4	4	4	4	4	5	4.2	4.2	3.4	4.8	4	4.2
155	Male	Unfamiliar	3	4	4	4	4	5	4	5	4	4	4	2	4	4	3	5	4	4	5	5	5	5	5	5	5	4	5	5	4	3	3.8	4.4	3.4	4.6	5	4.2
156	Male	Very Unfamiliar	4	2	2	1	4	3	4	3	3	2	5	5	4	5	4	3	2	3	3	4	2	1	3	1	1	4	5	5	4	5	2.6	3	4.6	3	1.6	4.6
157	Female	Familiar	3	4	3	5	4	4	4	5	5	4	4	5	4	3	4	3	2	3	3	3	5	3	5	5	5	4	5	4	5	5	3.8	4.4	4	2.8	4.6	4.6
158	Male	Unfamiliar	5	3	4	3	3	5	4	5	4	4	3	2	4	4	4	4	4	4	5	4	4	4	4	3	3	4	4	5	4	4	3.6	4.4	3.4	4.2	3.6	4.2
159	Female	Unfamiliar	1	2	4	1	2	2	2	3	3	1	4	3	3	4	4	2	3	3	2	3	3	4	5	4	4	5	5	5	5	5	2	2.2	3.6	2.6	4	5
160	Female	Familiar	2	3	1	2	3	3	3	2	4	3	2	1	3	1	3	3	3	2	2	2	3	3	5	3	2	2	1	1	2	2	2.2	3	2	2.4	3.2	1.6
161	Female	Neutral	4	4	4	4	4	4	5	3	4	4	3	4	4	5	5	4	4	3	4	4	3	1	4	2	3	4	3	4	3	3	4	4	4.2	3.8	2.6	3.4
162	Female	Neutral	4	4	5	5	4	3	4	5	5	4	5	5	4	5	5	5	5	5	5	5	5	5	5	5	5	4	5	5	5	5	4.4	4.2	4.8	5	5	4.8
163	Male	Familiar	3	1	1	2	3	2	2	4	2	2	1	1	1	1	1	1	1	2	2	1	2	3	3	4	1	2	2	3	3	2	2	2.4	1	1.4	2.6	2.4
164	Female	Familiar	3	4	4	4	5	5	4	5	5	4	4	5	4	5	4	5	4	5	5	4	5	5	4	5	5	4	3	4	4	4	4	4.6	4.4	4.6	4.8	3.8
165	Female	Familiar	4	4	4	4	4	3	3	4	3	4	4	4	4	5	4	4	5	4	4	4	4	4	4	5	5	5	4	4	4	4	4	3.4	4.2	4.2	4.4	4.2
166	Female	Unfamiliar	5	5	5	5	4	2	4	4	2	3	5	4	4	4	4	4	4	5	5	4	5	4	4	4	4	5	4	3	4	4	4.8	3	4.2	4.4	4.2	4
167	Female	Very Unfamiliar	5	5	5	5	5	5	5	5	5	5	5	5	5	5	5	5	5	5	5	5	4	4	4	4	4	3	3	3	3	3	5	5	5	5	4	3
168	Female	Unfamiliar	5	5	5	5	5	4	4	4	4	3	2	1	1	3	3	3	3	3	3	3	4	4	4	4	4	2	1	2	1	2	5	3.8	2	3	4	1.6
169	Female	Neutral	5	5	5	5	5	5	5	5	5	5	5	5	5	5	5	5	5	5	5	5	4	5	4	5	5	5	5	5	4	5	5	5	5	5	4.6	4.8
170	Female	Very Familiar	4	5	4	4	4	4	3	3	3	4	5	5	5	5	5	5	5	5	5	5	4	4	4	5	4	3	4	4	2	4	4.2	3.4	5	5	4.2	3.4
171	Female	Neutral	2	2	1	1	1	2	3	3	4	3	4	3	3	3	3	1	1	1	1	2	3	3	3	4	5	5	4	4	5	5	1.4	3	3.2	1.2	3.6	4.6
172	Male	Neutral	5	5	5	5	5	5	5	5	5	5	5	5	5	4	4	4	3	4	4	3	4	4	4	5	4	4	4	4	3	3	5	5	4.6	3.6	4.2	3.6
173	Female	Neutral	1	4	4	3	4	2	1	2	2	2	2	3	1	2	2	2	3	2	2	3	3	3	4	4	3	3	4	4	3	3	3.2	1.8	2	2.4	3.4	3.4
174	Female	Familiar	3	4	4	4	4	5	5	5	5	5	4	5	5	4	5	5	5	5	5	5	3	3	3	3	3	3	1	3	2	2	3.8	5	4.6	5	3	2.2
175	Female	Neutral	5	5	5	5	5	4	5	3	4	4	4	2	4	3	3	4	3	4	3	4	4	4	4	4	3	4	5	5	5	5	5	4	3.2	3.6	3.8	4.8
176	Female	Familiar	1	3	1	1	1	4	4	3	2	4	3	2	3	1	2	3	3	3	3	3	2	1	1	2	1	3	3	3	3	4	1.4	3.4	2.2	3	1.4	3.2
177	Female	Neutral	4	5	5	4	5	5	5	5	4	5	5	5	5	5	5	5	5	5	5	5	5	5	5	5	5	3	5	4	4	4	4.6	4.8	5	5	5	4
178	Female	Familiar	4	3	3	4	4	5	4	4	4	4	4	4	4	4	2	2	3	3	3	2	4	4	4	5	4	3	3	3	3	3	3.6	4.2	3.6	2.6	4.2	3
179	Female	Neutral	4	3	3	4	4	4	4	5	3	4	5	5	4	5	5	4	5	4	4	4	3	3	3	3	3	4	3	5	4	4	3.6	4	4.8	4.2	3	4
180	Female	Familiar	5	5	5	5	4	4	4	4	2	4	4	3	4	3	4	3	4	4	2	3	5	5	5	5	3	4	5	4	4	4	4.8	3.6	3.6	3.2	4.6	4.2
181	Female	Familiar	5	4	5	5	4	3	3	3	4	4	4	4	4	3	5	5	5	5	4	5	4	5	5	5	5	4	4	4	4	5	4.6	3.4	4	4.8	4.8	4.2
182	Female	Neutral	5	5	4	5	4	4	5	5	4	4	4	3	3	4	4	5	5	5	5	5	3	4	4	2	4	3	4	3	3	3	4.6	4.4	3.6	5	3.4	3.2
183	Male	Unfamiliar	2	3	2	2	1	1	1	1	3	1	4	3	3	2	2	1	1	1	1	1	2	3	2	1	3	2	3	1	3	2	2	1.4	2.8	1	2.2	2.2
184	Female	Unfamiliar	4	4	5	4	4	2	4	4	4	2	3	2	4	4	5	5	5	5	5	5	5	3	4	4	3	2	3	4	2	2	4.2	3.2	3.6	5	3.8	2.6
185	Female	Unfamiliar	3	2	2	2	3	2	3	2	3	3	1	1	1	1	1	1	2	2	2	1	3	2	1	1	1	1	1	1	2	1	2.4	2.6	1	1.6	1.6	1.2
186	Male	Familiar	3	4	4	5	4	5	5	5	4	4	4	4	4	4	4	4	4	4	4	3	2	3	2	2	3	3	4	5	5	4	4	4.6	4	3.8	2.4	4.2
187	Male	Neutral	1	1	1	1	1	1	2	1	2	2	1	2	3	1	3	1	1	2	1	1	2	1	2	2	2	3	3	4	4	4	1	1.6	2	1.2	1.8	3.6
188	Male	Very Unfamiliar	4	4	4	5	3	4	5	5	4	5	4	5	4	4	4	4	4	4	4	5	4	3	2	4	4	4	4	5	4	4	4	4.6	4.2	4.2	3.4	4.2
189	Female	Familiar	2	2	4	4	4	3	3	2	2	3	4	3	5	3	2	5	5	4	5	5	4	4	3	4	3	4	5	4	4	4	3.2	2.6	3.4	4.8	3.6	4.2
190	Female	Neutral	4	4	4	4	4	5	5	5	5	5	5	5	5	5	5	4	5	5	5	5	3	5	4	4	4	5	5	5	5	5	4	5	5	4.8	4	5
191	Female	Familiar	5	4	4	4	4	5	5	5	3	5	3	3	3	2	3	4	4	3	4	4	5	5	5	5	4	5	4	4	5	5	4.2	4.6	2.8	3.8	4.8	4.6
192	Female	Neutral	4	4	5	4	5	4	3	3	3	3	5	4	3	4	5	4	4	3	4	3	5	3	5	3	4	4	4	4	4	3	4.4	3.2	4.2	3.6	4	3.8
193	Female	Neutral	3	5	4	5	5	4	3	3	4	5	1	3	3	3	2	4	4	5	4	5	4	3	4	4	5	3	2	3	2	2	4.4	3.8	2.4	4.4	4	2.4
194	Female	Unfamiliar	5	5	5	5	5	5	5	5	5	5	4	4	2	4	3	5	5	5	5	5	5	5	5	5	5	4	5	5	5	5	5	5	3.4	5	5	4.8
195	Female	Neutral	3	3	3	4	3	4	4	5	4	5	5	4	5	5	5	4	3	3	4	4	4	4	4	4	4	4	4	4	3	4	3.2	4.4	4.8	3.6	4	3.8
196	Female	Neutral	4	5	4	4	4	4	5	5	5	5	4	3	4	1	3	4	4	4	4	4	5	5	5	4	4	5	5	5	4	4	4.2	4.8	3	4	4.6	4.6
197	Female	Unfamiliar	3	3	3	3	3	5	5	5	5	5	4	4	4	4	4	3	3	3	4	4	3	4	4	3	4	1	2	1	1	2	3	5	4	3.4	3.6	1.4
198	Female	Familiar	2	2	3	3	1	3	5	4	3	4	4	4	4	4	2	3	2	3	3	2	5	5	4	5	5	5	4	4	4	4	2.2	3.8	3.6	2.6	4.8	4.2
199	Male	Neutral	5	5	5	5	5	5	4	2	4	4	4	4	4	4	4	4	4	5	4	4	4	3	4	3	4	3	2	2	3	3	5	3.8	4	4.2	3.6	2.6
200	Female	Neutral	3	4	4	4	4	4	4	4	4	4	2	3	4	3	2	4	3	4	4	3	4	4	3	4	5	2	3	4	3	3	3.8	4	2.8	3.6	4	3
201	Female	Unfamiliar	4	5	5	5	4	3	4	5	4	4	4	3	4	3	4	4	4	4	5	5	4	4	3	4	4	2	2	4	3	4	4.6	4	3.6	4.4	3.8	3
202	Female	Neutral	4	4	3	3	4	4	4	5	4	5	4	3	3	3	3	5	5	4	5	4	5	5	5	5	5	5	4	5	5	4	3.6	4.4	3.2	4.6	5	4.6
203	Male	Familiar	5	5	5	5	5	3	3	4	4	3	3	3	3	4	4	4	4	4	5	5	4	4	4	5	5	5	3	5	4	3	5	3.4	3.4	4.4	4.4	4
204	Male	Neutral	5	5	5	5	5	5	5	5	5	5	5	5	4	4	4	5	5	5	5	5	5	5	5	5	5	5	5	5	5	5	5	5	4.4	5	5	5
205	Female	Neutral	4	3	4	3	3	1	1	2	2	1	4	5	5	4	4	4	3	3	3	2	5	5	5	4	4	5	5	5	5	5	3.4	1.4	4.4	3	4.6	5
206	Female	Familiar	5	5	5	5	5	4	5	4	5	5	5	5	5	5	5	5	5	5	5	5	4	5	3	4	5	5	4	4	5	5	5	4.6	5	5	4.2	4.6
207	Female	Very Unfamiliar	4	4	4	5	5	4	4	4	4	4	3	4	5	4	5	5	4	5	4	4	5	5	5	5	5	4	4	4	4	5	4.4	4	4.2	4.4	5	4.2
208	Male	Very Familiar	3	3	3	4	2	4	4	4	3	4	3	3	2	4	3	3	3	4	4	3	4	3	4	4	2	4	4	4	5	4	3	3.8	3	3.4	3.4	4.2
209	Female	Very Unfamiliar	5	4	4	5	5	4	3	4	4	4	3	4	2	3	3	3	4	3	4	4	2	2	4	3	2	1	3	3	2	2	4.6	3.8	3	3.6	2.6	2.2
210	Female	Familiar	4	5	4	4	4	4	5	5	5	5	3	4	4	3	4	5	4	5	4	4	4	4	4	4	5	3	3	4	3	3	4.2	4.8	3.6	4.4	4.2	3.2
211	Female	Familiar	4	4	4	4	4	5	4	4	4	4	4	2	3	4	4	4	4	3	4	4	4	3	4	3	4	4	4	4	4	4	4	4.2	3.4	3.8	3.6	4
212	Female	Very Familiar	4	5	5	4	5	5	5	5	5	5	3	4	4	3	4	4	5	5	5	5	5	5	5	5	5	5	5	5	5	5	4.6	5	3.6	4.8	5	5
213	Female	Familiar	4	3	4	4	4	4	5	5	5	5	5	5	4	3	5	5	5	5	5	5	5	5	5	5	5	5	5	5	5	5	3.8	4.8	4.4	5	5	5
214	Female	Very Unfamiliar	5	4	4	4	4	5	4	5	4	5	4	3	3	5	4	5	4	5	4	4	2	3	4	4	2	2	1	3	3	1	4.2	4.6	3.8	4.4	3	2
215	Female	Neutral	3	4	3	3	3	5	5	5	5	5	5	5	5	5	5	5	5	4	5	5	3	4	3	4	4	5	5	5	5	5	3.2	5	5	4.8	3.6	5
216	Female	Very Unfamiliar	5	5	5	5	5	4	5	4	5	5	5	4	4	4	4	4	5	4	4	4	5	5	5	5	5	5	5	5	5	5	5	4.6	4.2	4.2	5	5
217	Female	Unfamiliar	3	4	3	3	2	2	1	3	3	3	5	5	5	5	5	3	4	4	3	5	2	3	2	2	1	2	3	3	2	3	3	2.4	5	3.8	2	2.6
218	Female	Familiar	1	3	3	2	2	4	5	3	2	4	2	2	2	1	1	1	2	1	1	2	5	4	3	4	4	4	5	3	3	3	2.2	3.6	1.6	1.4	4	3.6
219	Female	Neutral	4	2	2	3	3	1	1	1	1	2	2	1	2	1	2	2	2	1	2	1	4	4	4	4	4	4	4	3	3	3	2.8	1.2	1.6	1.6	4	3.4
220	Female	Familiar	2	3	3	3	3	3	4	5	2	4	4	3	2	5	3	2	2	1	2	2	3	4	4	3	3	5	5	5	5	5	2.8	3.6	3.4	1.8	3.4	5
221	Male	Very Familiar	4	3	4	4	4	4	4	4	4	3	1	2	1	2	3	4	3	2	4	3	3	5	5	4	4	3	2	2	2	2	3.8	3.8	1.8	3.2	4.2	2.2
222	Female	Familiar	4	5	5	5	4	5	4	3	4	3	2	4	1	2	2	3	2	2	2	2	4	5	2	3	3	5	4	5	5	5	4.6	3.8	2.2	2.2	3.4	4.8
223	Female	Unfamiliar	3	4	4	4	2	1	4	3	2	1	2	2	1	2	3	3	3	4	3	2	4	4	4	5	4	4	4	5	4	4	3.4	2.2	2	3	4.2	4.2
224	Female	Neutral	5	5	5	5	4	4	4	3	5	5	5	5	5	4	4	4	3	4	4	4	3	4	4	3	4	5	5	4	5	5	4.8	4.2	4.6	3.8	3.6	4.8
225	Male	Neutral	3	3	2	4	2	4	3	3	3	4	4	3	2	3	3	5	4	5	4	5	4	2	3	2	4	4	4	4	3	5	2.8	3.4	3	4.6	3	4
226	Female	Familiar	3	4	5	4	4	4	4	4	5	4	4	3	4	4	3	4	4	4	5	3	5	5	5	4	5	4	4	4	4	4	4	4.2	3.6	4	4.8	4
227	Female	Familiar	5	5	5	5	5	5	5	4	5	4	3	3	2	3	3	5	5	5	5	4	5	5	5	5	5	5	4	5	4	4	5	4.6	2.8	4.8	5	4.4
228	Male	Unfamiliar	3	4	3	4	4	4	3	4	4	3	3	2	3	3	2	4	4	4	4	4	3	2	3	2	1	4	5	4	4	4	3.6	3.6	2.6	4	2.2	4.2
229	Male	Unfamiliar	4	4	4	5	3	5	5	5	4	5	4	4	4	3	4	4	4	4	4	5	4	4	5	3	4	5	5	5	4	4	4	4.8	3.8	4.2	4	4.6
230	Male	Neutral	2	2	3	3	3	4	5	4	4	3	3	4	4	3	3	3	4	3	4	3	4	4	3	4	4	5	4	4	5	5	2.6	4	3.4	3.4	3.8	4.6
231	Female	Neutral	2	4	3	3	3	3	4	4	2	4	4	3	5	3	4	3	4	4	4	4	4	4	4	4	4	4	5	5	5	5	3	3.4	3.8	3.8	4	4.8
232	Female	Neutral	5	5	5	5	5	5	5	4	5	4	5	5	5	4	5	5	5	5	5	5	3	5	4	4	4	4	4	5	4	4	5	4.6	4.8	5	4	4.2
233	Male	Very Familiar	3	5	4	5	4	5	5	5	3	5	5	4	3	4	3	4	4	5	3	4	4	5	3	4	4	4	3	3	4	4	4.2	4.6	3.8	4	4	3.6
234	Female	Familiar	5	5	5	4	5	5	5	5	5	5	5	5	4	5	4	5	5	5	5	5	3	4	3	4	4	3	5	5	4	4	4.8	5	4.6	5	3.6	4.2
235	Female	Unfamiliar	5	5	5	5	5	5	5	5	5	5	5	5	5	5	5	5	5	5	5	5	5	5	5	5	4	5	4	5	5	5	5	5	5	5	4.8	4.8
236	Female	Neutral	1	1	3	2	3	2	2	2	3	2	3	3	5	4	3	1	2	1	2	1	4	2	3	3	3	2	1	1	2	1	2	2.2	3.6	1.4	3	1.4
237	Female	Familiar	4	5	4	4	4	5	4	4	4	4	4	3	5	5	5	4	4	4	4	4	5	5	5	5	5	5	5	5	5	5	4.2	4.2	4.4	4	5	5
238	Female	Familiar	5	5	5	5	5	4	5	5	4	4	5	4	5	5	4	5	5	5	5	5	4	3	4	4	4	4	4	4	4	4	5	4.4	4.6	5	3.8	4
239	Female	Familiar	3	2	3	2	2	3	3	3	3	4	1	2	1	1	2	1	1	1	1	2	3	4	3	3	4	3	2	3	4	3	2.4	3.2	1.4	1.2	3.4	3
240	Female	Unfamiliar	3	3	4	3	2	4	3	4	5	4	4	3	5	4	3	4	4	3	3	3	4	4	4	3	4	4	4	4	5	4	3	4	3.8	3.4	3.8	4.2
241	Female	Familiar	3	3	5	4	4	5	5	5	4	5	5	5	5	5	4	5	5	5	5	5	4	4	5	4	5	5	5	5	5	4	3.8	4.8	4.8	5	4.4	4.8
242	Female	Familiar	1	2	3	2	2	3	1	3	2	4	1	2	2	2	3	2	2	1	2	2	4	4	4	5	4	1	1	1	1	1	2	2.6	2	1.8	4.2	1
243	Female	Unfamiliar	4	3	4	5	4	3	4	4	4	3	3	2	3	3	2	4	4	3	5	5	5	5	5	5	5	3	2	4	3	3	4	3.6	2.6	4.2	5	3
244	Female	Neutral	4	5	4	3	3	5	4	5	4	4	5	5	5	4	5	5	4	5	4	4	4	3	4	4	4	3	3	3	3	4	3.8	4.4	4.8	4.4	3.8	3.2
245	Female	Very Familiar	5	5	4	4	5	5	5	5	5	5	4	2	3	5	2	3	3	3	3	3	5	5	5	4	5	4	4	4	3	3	4.6	5	3.2	3	4.8	3.6
246	Female	Very Familiar	4	2	3	4	3	2	3	3	1	3	3	3	3	3	3	3	3	2	2	2	4	3	4	4	4	2	4	4	2	3	3.2	2.4	3	2.4	3.8	3
247	Female	Unfamiliar	4	5	5	5	5	5	4	4	4	4	4	5	5	5	5	4	3	4	4	4	4	4	5	4	4	3	3	2	4	4	4.8	4.2	4.8	3.8	4.2	3.2
248	Female	Neutral	2	2	3	3	4	4	3	2	2	3	3	4	3	4	2	3	2	2	2	2	3	3	1	2	1	3	3	3	4	2	2.8	2.8	3.2	2.2	2	3
249	Female	Unfamiliar	5	5	5	5	5	5	4	5	4	5	5	4	5	3	4	5	5	5	5	5	5	5	5	5	5	5	5	5	5	5	5	4.6	4.2	5	5	5
250	Male	Familiar	3	4	4	4	4	4	4	4	3	4	1	1	2	3	2	3	4	4	4	3	5	4	4	4	5	4	2	2	4	4	3.8	3.8	1.8	3.6	4.4	3.2
251	Male	Neutral	4	4	5	5	4	2	3	4	4	4	4	4	5	5	4	4	4	3	4	4	4	3	4	3	4	5	5	5	5	4	4.4	3.4	4.4	3.8	3.6	4.8
252	Male	Unfamiliar	4	4	3	4	4	4	3	4	2	3	4	5	4	3	4	5	4	4	4	5	4	4	4	5	5	5	5	5	5	5	3.8	3.2	4	4.4	4.4	5
253	Female	Unfamiliar	5	4	5	3	4	3	3	4	4	4	3	3	2	3	4	3	3	3	3	2	3	3	3	4	4	1	1	1	1	1	4.2	3.6	3	2.8	3.4	1
254	Female	Unfamiliar	4	5	5	5	3	4	3	4	4	5	5	5	5	5	5	5	5	5	5	5	5	4	5	5	5	4	4	5	5	5	4.4	4	5	5	4.8	4.6
255	Female	Neutral	2	1	2	3	2	2	2	2	1	2	1	3	4	3	1	3	4	4	3	3	2	4	4	2	4	4	4	4	4	4	2	1.8	2.4	3.4	3.2	4
256	Female	Familiar	3	3	4	3	3	5	4	5	5	5	5	4	5	4	4	5	4	5	4	5	4	3	4	5	4	5	5	5	5	5	3.2	4.8	4.4	4.6	4	5
257	Male	Unfamiliar	2	5	5	4	4	3	4	3	4	5	2	3	3	2	2	2	3	3	3	4	3	3	3	4	3	5	4	4	5	5	4	3.8	2.4	3	3.2	4.6
258	Female	Familiar	5	5	4	4	5	4	4	4	3	5	5	5	4	4	4	4	4	5	4	4	5	4	5	5	5	4	5	5	4	5	4.6	4	4.4	4.2	4.8	4.6
259	Female	Unfamiliar	5	5	4	4	5	4	4	4	4	4	3	4	5	4	3	4	5	5	4	5	4	5	4	5	5	4	4	5	5	4	4.6	4	3.8	4.6	4.6	4.4
260	Female	Very Familiar	2	3	2	2	2	4	4	3	3	4	2	3	3	2	2	4	4	4	3	4	3	2	3	3	3	4	5	4	4	3	2.2	3.6	2.4	3.8	2.8	4
261	Male	Neutral	5	5	5	5	5	4	4	4	5	4	4	5	5	4	5	5	5	5	5	5	5	5	5	5	5	5	5	5	5	5	5	4.2	4.6	5	5	5
262	Female	Neutral	5	5	5	5	5	5	5	5	4	5	5	5	5	5	5	5	5	5	5	5	5	5	5	5	5	5	5	5	5	5	5	4.8	5	5	5	5
263	Female	Neutral	3	3	4	4	4	4	5	2	4	4	5	4	5	5	5	5	5	5	4	5	3	3	3	2	3	3	4	4	4	5	3.6	3.8	4.8	4.8	2.8	4
264	Female	Familiar	2	3	3	4	3	1	1	2	2	3	4	3	3	2	2	4	4	4	2	3	3	1	4	2	4	1	1	1	1	1	3	1.8	2.8	3.4	2.8	1
265	Female	Unfamiliar	3	2	4	2	3	3	4	4	4	4	4	2	3	3	4	4	4	4	4	3	4	4	4	4	3	5	5	5	5	5	2.8	3.8	3.2	3.8	3.8	5
266	Male	Unfamiliar	5	5	5	5	5	5	5	5	5	4	5	5	5	5	5	5	5	5	5	5	5	5	5	5	5	4	4	3	3	3	5	4.8	5	5	5	3.4
267	Female	Neutral	5	5	5	5	5	4	5	5	5	5	4	4	5	4	5	4	4	4	4	4	4	4	4	4	4	2	4	3	3	4	5	4.8	4.4	4	4	3.2
268	Female	Neutral	3	1	2	2	3	2	3	2	4	2	5	5	3	4	4	3	3	3	4	3	5	5	4	4	5	4	4	4	4	4	2.2	2.6	4.2	3.2	4.6	4
269	Female	Very Familiar	3	1	2	1	2	2	1	2	1	3	5	4	3	3	5	3	3	3	4	4	4	2	4	4	4	4	3	4	3	4	1.8	1.8	4	3.4	3.6	3.6
270	Female	Neutral	3	2	3	2	2	2	3	3	3	4	2	2	3	4	2	4	5	4	4	4	5	5	4	4	4	2	1	1	1	1	2.4	3	2.6	4.2	4.4	1.2
271	Female	Unfamiliar	4	4	4	3	4	5	5	4	4	5	5	5	5	4	5	5	5	5	5	5	3	4	4	4	3	3	4	3	3	2	3.8	4.6	4.8	5	3.6	3
272	Female	Familiar	4	5	5	5	5	5	5	5	5	5	5	5	5	5	5	5	5	5	5	5	5	5	5	5	5	5	5	5	5	4	4.8	5	5	5	5	4.8
273	Female	Neutral	1	3	2	1	1	3	2	2	1	3	2	2	4	3	3	2	2	2	3	2	3	3	3	2	2	2	1	3	1	2	1.6	2.2	2.8	2.2	2.6	1.8
274	Male	Unfamiliar	5	5	5	5	5	5	4	4	3	4	4	4	4	4	4	4	4	4	5	4	5	4	4	4	5	5	5	4	5	4	5	4	4	4.2	4.4	4.6
275	Male	Unfamiliar	3	4	2	1	3	4	3	2	2	3	4	3	3	1	1	4	4	4	5	4	4	4	4	4	4	1	2	3	2	2	2.6	2.8	2.4	4.2	4	2
276	Female	Neutral	5	5	5	5	5	5	4	5	5	5	4	4	5	4	5	5	5	5	5	5	5	4	3	4	4	4	4	4	5	4	5	4.8	4.4	5	4	4.2
277	Female	Neutral	5	4	3	5	5	5	5	5	5	4	4	5	5	4	4	5	5	5	5	4	3	4	4	5	4	5	5	5	5	5	4.4	4.8	4.4	4.8	4	5
278	Male	Neutral	4	5	5	5	4	5	4	5	4	5	3	4	3	4	4	4	3	4	3	3	2	3	3	4	3	1	1	1	3	1	4.6	4.6	3.6	3.4	3	1.4
279	Male	Neutral	2	1	1	1	1	2	2	1	3	1	2	2	1	1	2	1	1	1	1	1	2	4	4	4	3	3	3	2	2	3	1.2	1.8	1.6	1	3.4	2.6
280	Female	Familiar	4	5	4	4	5	3	3	2	2	2	5	4	5	5	4	4	4	4	4	4	3	4	4	3	4	4	4	5	3	4	4.4	2.4	4.6	4	3.6	4
281	Male	Neutral	5	5	5	5	5	4	4	5	5	5	5	5	5	5	5	5	5	5	5	5	5	5	5	4	5	1	1	2	2	1	5	4.6	5	5	4.8	1.4
282	Female	Neutral	5	5	5	5	5	5	4	5	4	4	5	5	4	5	4	5	5	5	5	5	4	5	4	4	5	4	5	4	4	5	5	4.4	4.6	5	4.4	4.4
283	Male	Unfamiliar	5	4	4	5	3	5	5	5	5	5	5	5	5	4	4	5	5	5	5	5	5	4	5	3	4	3	3	3	3	3	4.2	5	4.6	5	4.2	3
284	Female	Unfamiliar	3	2	3	3	3	3	4	4	3	5	4	4	4	4	2	3	2	3	2	2	2	3	2	2	3	3	4	3	4	4	2.8	3.8	3.6	2.4	2.4	3.6
285	Female	Unfamiliar	5	4	4	5	5	4	5	5	5	5	2	3	3	4	3	3	4	4	4	3	3	2	4	4	3	4	5	4	3	4	4.6	4.8	3	3.6	3.2	4
286	Male	Very Unfamiliar	5	5	5	5	5	5	5	5	5	5	5	5	5	5	5	5	5	5	5	5	5	5	5	5	5	5	5	5	5	5	5	5	5	5	5	5
287	Female	Unfamiliar	5	5	5	5	5	4	5	5	5	5	5	5	5	5	4	5	5	5	5	5	5	5	4	4	4	5	5	5	5	5	5	4.8	4.8	5	4.4	5
288	Male	Familiar	5	5	5	5	5	5	5	5	5	5	4	5	4	4	5	5	5	5	5	5	5	4	4	5	4	5	5	5	5	5	5	5	4.4	5	4.4	5
289	Female	Neutral	2	3	2	2	3	2	4	1	1	1	5	4	4	4	3	2	3	1	2	2	2	3	4	3	3	3	3	4	2	3	2.4	1.8	4	2	3	3
290	Female	Familiar	4	4	4	5	5	5	5	5	5	5	5	5	5	5	5	5	4	4	5	5	4	4	4	3	5	3	2	3	3	4	4.4	5	5	4.6	4	3
291	Female	Very Familiar	4	3	3	5	4	2	3	2	3	3	2	3	2	2	2	3	4	4	4	3	4	4	4	5	4	2	3	3	2	3	3.8	2.6	2.2	3.6	4.2	2.6
292	Female	Familiar	5	5	5	5	5	5	5	5	5	5	5	5	5	5	5	5	5	5	5	4	5	5	5	5	5	5	5	5	5	5	5	5	5	4.8	5	5
293	Female	Unfamiliar	3	4	2	4	2	2	2	3	1	1	4	2	4	4	1	5	5	5	5	5	4	4	5	4	3	4	4	4	3	5	3	1.8	3	5	4	4
294	Male	Neutral	3	3	4	3	3	2	2	1	1	2	3	3	2	4	2	2	1	2	1	2	3	1	2	2	3	4	4	4	5	3	3.2	1.6	2.8	1.6	2.2	4
295	Female	Neutral	4	2	4	3	1	4	3	4	3	2	5	5	5	4	5	4	5	5	5	5	2	2	2	3	3	3	5	4	5	4	2.8	3.2	4.8	4.8	2.4	4.2
296	Female	Very Familiar	4	4	4	4	4	3	3	2	3	2	3	4	3	3	4	2	1	2	2	1	4	3	4	4	4	4	4	4	3	3	4	2.6	3.4	1.6	3.8	3.6
297	Male	Very Familiar	4	5	4	4	4	5	5	5	5	5	5	4	5	5	4	3	4	4	4	4	3	3	4	4	3	3	4	3	4	3	4.2	5	4.6	3.8	3.4	3.4
298	Female	Unfamiliar	3	4	5	4	4	5	5	5	4	4	5	5	5	5	5	5	5	5	5	5	3	3	4	4	4	4	4	2	3	3	4	4.6	5	5	3.6	3.2
299	Female	Neutral	4	4	5	4	4	4	2	4	4	2	4	5	3	4	4	4	4	4	4	4	5	5	5	5	5	5	5	5	4	5	4.2	3.2	4	4	5	4.8
300	Female	Neutral	5	3	4	3	4	5	5	4	4	5	5	5	4	5	5	5	5	5	5	4	3	4	4	4	3	3	4	3	3	3	3.8	4.6	4.8	4.8	3.6	3.2
301	Male	Unfamiliar	4	3	4	3	4	5	4	5	4	5	5	5	4	5	5	4	4	4	4	5	4	3	4	5	4	3	5	4	4	3	3.6	4.6	4.8	4.2	4	3.8
302	Male	Very Unfamiliar	5	5	5	5	5	4	4	5	4	5	5	4	5	5	4	5	5	5	5	5	5	5	4	5	5	4	4	5	5	5	5	4.4	4.6	5	4.8	4.6
303	Male	Neutral	3	3	3	4	4	2	1	2	1	1	1	3	2	2	3	2	2	3	2	2	2	2	4	3	4	3	4	3	3	5	3.4	1.4	2.2	2.2	3	3.6
304	Female	Unfamiliar	5	5	5	5	5	5	5	5	5	5	5	5	5	5	5	5	5	5	5	5	5	5	4	5	5	5	5	5	5	5	5	5	5	5	4.8	5
305	Female	Very Unfamiliar	2	1	2	3	3	2	3	1	2	2	4	4	4	4	4	1	1	1	1	1	1	1	1	2	2	1	2	1	1	2	2.2	2	4	1	1.4	1.4
306	Female	Unfamiliar	3	2	3	1	1	4	4	4	3	2	3	2	4	4	2	2	4	3	3	3	4	4	4	5	3	3	2	2	2	2	2	3.4	3	3	4	2.2
307	Male	Neutral	3	3	3	2	2	2	1	2	3	2	3	2	2	2	1	2	1	2	3	3	3	2	3	3	3	3	3	3	3	3	2.6	2	2	2.2	2.8	3
308	Female	Neutral	3	4	3	4	4	5	5	5	4	5	5	4	5	5	5	4	4	4	4	4	5	4	5	5	5	4	5	4	5	5	3.6	4.8	4.8	4	4.8	4.6
309	Female	Familiar	5	4	5	5	5	4	5	4	5	3	5	5	4	5	5	5	5	5	5	5	5	5	5	5	5	5	4	4	4	4	4.8	4.2	4.8	5	5	4.2
310	Male	Neutral	4	4	3	4	5	3	4	4	4	5	4	4	4	4	4	5	4	4	3	4	5	5	5	4	4	4	4	4	4	4	4	4	4	4	4.6	4
311	Female	Familiar	2	3	3	3	2	4	4	4	5	4	3	3	3	3	3	4	3	3	2	3	3	3	4	4	3	4	3	4	4	4	2.6	4.2	3	3	3.4	3.8
312	Female	Neutral	3	4	3	4	4	5	4	5	5	5	3	4	4	5	4	4	4	4	4	4	4	4	5	4	4	5	5	5	5	5	3.6	4.8	4	4	4.2	5
313	Female	Neutral	4	3	2	4	4	5	4	5	5	4	5	4	5	3	4	4	4	4	4	4	5	5	5	5	5	4	4	4	4	4	3.4	4.6	4.2	4	5	4
314	Female	Unfamiliar	4	4	4	4	4	4	4	4	5	4	4	5	5	5	4	4	4	4	4	4	3	3	4	4	4	3	4	3	3	5	4	4.2	4.6	4	3.6	3.6
315	Female	Unfamiliar	2	1	2	3	2	5	3	4	3	5	4	4	3	4	4	4	3	3	2	4	1	2	2	3	1	3	4	3	3	4	2	4	3.8	3.2	1.8	3.4
316	Male	Very Familiar	3	4	3	3	4	4	3	4	4	3	4	3	2	4	4	4	4	4	4	4	4	4	4	5	4	5	5	5	5	5	3.4	3.6	3.4	4	4.2	5
317	Female	Very Unfamiliar	5	5	5	5	5	5	5	4	4	4	4	4	5	5	5	5	5	5	5	5	5	5	5	5	5	5	5	5	5	5	5	4.4	4.6	5	5	5
318	Female	Familiar	4	3	4	4	2	2	4	2	4	3	2	4	4	4	3	1	2	2	1	2	3	3	4	3	3	4	3	3	3	2	3.4	3	3.4	1.6	3.2	3
319	Male	Neutral	2	4	3	4	3	3	3	2	3	4	3	3	4	4	5	5	4	5	5	5	4	5	5	4	5	5	4	5	5	4	3.2	3	3.8	4.8	4.6	4.6
320	Female	Unfamiliar	5	5	5	5	5	5	4	5	5	5	4	5	5	2	4	5	5	5	4	4	3	3	3	3	2	3	4	4	3	4	5	4.8	4	4.6	2.8	3.6
321	Male	Very Unfamiliar	2	4	3	3	2	4	4	4	2	4	1	3	1	1	2	2	2	2	2	3	3	4	2	2	1	3	2	3	3	4	2.8	3.6	1.6	2.2	2.4	3
322	Female	Neutral	3	2	4	3	2	4	3	2	2	3	2	3	2	2	3	4	4	3	3	3	4	4	4	3	3	3	4	4	3	4	2.8	2.8	2.4	3.4	3.6	3.6
323	Male	Unfamiliar	4	5	5	5	4	5	4	4	4	3	4	4	4	5	4	4	5	3	4	4	3	3	5	4	4	4	5	4	5	4	4.6	4	4.2	4	3.8	4.4
324	Female	Very Familiar	3	2	4	2	4	4	4	4	4	4	2	3	1	1	4	4	4	4	4	4	4	3	4	4	4	5	4	5	4	4	3	4	2.2	4	3.8	4.4
325	Female	Familiar	5	5	5	5	5	4	4	4	4	4	5	4	5	5	4	5	5	5	4	5	5	5	5	5	5	5	5	5	5	5	5	4	4.6	4.8	5	5
326	Female	Familiar	5	5	5	4	5	3	4	3	4	4	5	4	5	5	5	4	3	4	4	4	4	4	5	3	4	4	4	5	4	4	4.8	3.6	4.8	3.8	4	4.2
327	Male	Very Familiar	5	5	5	5	5	5	5	5	5	5	5	4	4	5	5	5	5	5	5	5	4	4	4	5	4	4	5	5	5	5	5	5	4.6	5	4.2	4.8
328	Male	Familiar	2	4	3	3	3	2	2	2	1	2	3	4	4	3	4	3	2	3	2	3	3	2	2	2	2	3	4	4	4	4	3	1.8	3.6	2.6	2.2	3.8
329	Female	Neutral	4	5	5	5	4	5	5	4	4	5	3	3	4	3	3	4	4	4	4	3	5	5	4	4	4	5	5	5	5	5	4.6	4.6	3.2	3.8	4.4	5
330	Female	Familiar	4	5	5	5	5	4	5	3	4	4	2	4	4	2	2	5	5	5	5	5	4	4	4	4	4	5	4	3	4	4	4.8	4	2.8	5	4	4
331	Female	Familiar	4	4	4	4	5	3	3	4	4	5	4	3	4	4	3	2	3	3	3	3	3	3	3	3	3	5	5	5	5	5	4.2	3.8	3.6	2.8	3	5
332	Male	Familiar	3	3	3	4	2	4	5	5	4	4	4	3	4	4	4	4	4	2	1	3	4	4	4	4	4	4	4	5	4	5	3	4.4	3.8	2.8	4	4.4
333	Female	Unfamiliar	4	5	3	4	5	5	5	5	5	5	5	4	4	4	5	5	5	5	5	5	5	5	5	5	5	4	5	4	4	4	4.2	5	4.4	5	5	4.2
334	Male	Neutral	4	3	4	5	5	5	4	4	4	4	5	5	5	4	5	5	5	5	5	4	5	5	5	4	4	4	4	3	4	5	4.2	4.2	4.8	4.8	4.6	4
335	Male	Familiar	3	3	4	3	4	3	3	3	2	2	4	4	4	4	4	4	3	2	2	3	2	1	3	2	2	1	1	1	1	1	3.4	2.6	4	2.8	2	1
336	Male	Very Familiar	3	4	4	5	4	4	4	4	4	4	3	4	4	3	3	4	4	5	4	4	5	5	5	5	5	4	4	4	5	5	4	4	3.4	4.2	5	4.4
337	Female	Very Familiar	5	4	4	4	5	4	4	3	3	3	1	3	4	3	3	4	4	4	3	4	5	5	5	4	5	5	5	5	4	4	4.4	3.4	2.8	3.8	4.8	4.6
338	Male	Very Familiar	2	3	4	3	4	4	4	3	3	5	4	2	2	4	2	3	3	4	3	3	2	3	3	4	3	2	1	1	1	2	3.2	3.8	2.8	3.2	3	1.4
339	Female	Unfamiliar	4	5	5	5	5	3	3	2	4	3	3	4	5	5	4	5	5	4	5	4	4	4	4	4	5	3	3	3	4	4	4.8	3	4.2	4.6	4.2	3.4
340	Female	Neutral	4	4	5	5	5	4	4	4	4	4	4	4	4	4	4	4	3	4	5	4	4	4	4	5	4	3	5	4	5	5	4.6	4	4	4	4.2	4.4
341	Female	Unfamiliar	3	4	4	4	4	4	4	3	3	3	5	5	5	4	4	4	4	4	5	4	3	4	4	4	4	5	5	3	4	5	3.8	3.4	4.6	4.2	3.8	4.4
342	Male	Very Familiar	4	3	3	3	3	2	1	3	2	3	3	4	3	3	1	4	3	3	4	2	3	2	1	1	2	1	1	2	2	2	3.2	2.2	2.8	3.2	1.8	1.6
343	Female	Unfamiliar	4	4	4	4	2	3	2	3	3	3	5	4	4	3	5	2	3	2	2	3	1	1	1	1	1	1	1	3	1	1	3.6	2.8	4.2	2.4	1	1.4
344	Male	Familiar	3	3	3	1	3	3	3	2	3	4	4	3	4	3	5	2	3	3	2	4	5	4	5	4	5	4	3	3	4	4	2.6	3	3.8	2.8	4.6	3.6
345	Male	Neutral	4	3	3	3	3	4	4	5	5	4	4	4	4	4	3	4	4	3	4	4	5	4	4	5	4	5	5	5	5	5	3.2	4.4	3.8	3.8	4.4	5
346	Female	Familiar	3	3	1	2	2	3	3	3	3	3	2	1	2	3	1	2	3	3	2	4	1	1	1	2	2	1	2	1	2	1	2.2	3	1.8	2.8	1.4	1.4
347	Male	Unfamiliar	4	4	4	5	4	4	4	4	3	3	5	4	4	5	4	4	5	4	5	5	4	5	4	4	5	4	3	5	3	5	4.2	3.6	4.4	4.6	4.4	4
348	Female	Unfamiliar	5	5	5	5	5	5	5	5	5	4	5	5	5	5	5	5	5	5	5	5	4	4	4	4	4	5	4	5	5	5	5	4.8	5	5	4	4.8
349	Male	Neutral	4	4	4	4	4	2	3	3	3	2	3	3	5	3	4	4	2	3	1	3	2	3	4	2	3	3	3	2	3	3	4	2.6	3.6	2.6	2.8	2.8
350	Female	Familiar	3	5	4	4	5	4	5	4	5	5	5	5	4	5	4	4	5	4	5	4	5	5	5	5	5	5	5	5	5	5	4.2	4.6	4.6	4.4	5	5
351	Male	Neutral	4	3	3	4	5	5	5	5	4	5	4	5	5	5	5	5	5	5	5	5	5	5	5	5	5	5	5	4	4	4	3.8	4.8	4.8	5	5	4.4
352	Female	Neutral	5	4	3	5	4	5	3	4	4	4	4	5	5	5	5	5	5	5	5	5	3	4	3	2	2	3	3	3	3	4	4.2	4	4.8	5	2.8	3.2
353	Male	Very Familiar	1	3	3	2	4	3	3	1	2	1	3	3	4	4	3	1	3	2	2	1	2	2	2	2	3	1	1	2	1	2	2.6	2	3.4	1.8	2.2	1.4
354	Female	Neutral	5	5	5	5	5	4	3	2	3	3	4	4	4	3	3	4	4	4	4	4	5	5	4	5	5	5	5	4	5	5	5	3	3.6	4	4.8	4.8
355	Male	Unfamiliar	4	4	2	3	4	5	5	5	5	5	4	5	5	5	4	5	4	4	4	4	4	4	4	4	4	3	3	3	4	3	3.4	5	4.6	4.2	4	3.2
356	Female	Familiar	4	4	5	4	5	4	4	4	4	4	4	3	5	4	4	4	4	3	4	3	5	4	5	5	5	4	3	3	3	4	4.4	4	4	3.6	4.8	3.4
357	Female	Familiar	3	5	4	4	4	3	1	2	3	4	3	4	1	3	3	4	5	4	3	4	5	4	5	5	4	4	5	4	3	4	4	2.6	2.8	4	4.6	4
358	Female	Neutral	4	2	4	2	4	4	4	4	5	4	4	4	4	3	5	2	2	3	3	3	4	4	4	4	4	3	3	4	4	4	3.2	4.2	4	2.6	4	3.6
359	Female	Unfamiliar	4	3	4	4	4	4	4	4	5	4	3	3	3	5	4	4	3	4	4	3	5	5	4	4	4	4	3	4	4	4	3.8	4.2	3.6	3.6	4.4	3.8
360	Female	Very Familiar	5	4	4	5	5	4	5	5	5	5	5	5	3	4	5	5	4	4	4	5	5	5	4	5	5	4	4	4	4	4	4.6	4.8	4.4	4.4	4.8	4
361	Female	Unfamiliar	5	5	5	5	5	5	5	5	5	5	5	5	5	5	5	5	5	5	5	5	5	5	5	5	5	4	4	5	4	5	5	5	5	5	5	4.4
362	Female	Neutral	5	4	3	5	5	4	4	4	4	3	5	4	5	5	4	4	5	4	4	5	5	5	4	5	5	4	4	3	4	4	4.4	3.8	4.6	4.4	4.8	3.8
363	Female	Neutral	5	4	4	3	4	5	5	5	5	5	5	4	4	4	5	3	5	4	5	4	4	4	5	5	5	3	2	2	2	4	4	5	4.4	4.2	4.6	2.6
364	Male	Neutral	3	4	4	4	4	5	3	4	5	4	3	4	4	3	3	5	4	4	5	4	5	5	4	5	5	4	4	4	3	4	3.8	4.2	3.4	4.4	4.8	3.8
365	Female	Familiar	1	1	1	1	1	2	2	3	1	3	1	1	1	1	1	2	1	1	3	1	2	3	4	4	2	2	3	2	2	1	1	2.2	1	1.6	3	2
366	Female	Neutral	4	4	4	4	3	2	4	4	2	2	4	3	1	4	5	2	3	3	3	3	2	2	3	3	3	4	4	4	4	4	3.8	2.8	3.4	2.8	2.6	4
367	Female	Very Unfamiliar	3	3	3	3	3	3	4	5	4	4	4	3	4	2	4	4	4	4	4	4	3	3	4	3	4	3	4	3	2	3	3	4	3.4	4	3.4	3
368	Male	Unfamiliar	5	5	5	5	5	4	4	4	5	4	3	3	3	4	4	4	4	5	5	4	4	4	5	4	4	4	3	4	4	4	5	4.2	3.4	4.4	4.2	3.8
369	Female	Familiar	2	1	1	1	2	4	5	4	4	3	2	4	2	4	4	3	2	3	3	2	2	2	3	1	3	4	4	4	4	4	1.4	4	3.2	2.6	2.2	4
370	Female	Unfamiliar	5	5	5	5	5	5	5	5	5	5	5	5	5	5	5	5	5	5	5	5	5	5	5	5	5	5	5	5	5	5	5	5	5	5	5	5
371	Female	Unfamiliar	4	5	5	5	4	5	5	5	4	5	5	4	5	5	5	4	4	4	4	4	4	5	5	4	4	3	4	4	5	3	4.6	4.8	4.8	4	4.4	3.8
372	Female	Very Familiar	2	4	5	4	4	2	4	2	2	2	2	2	2	1	3	2	4	3	3	3	3	3	3	4	4	3	3	3	3	4	3.8	2.4	2	3	3.4	3.2
373	Male	Neutral	5	5	5	5	5	5	5	5	4	5	5	5	5	5	5	5	5	5	5	5	5	5	4	5	5	5	5	5	5	5	5	4.8	5	5	4.8	5
374	Female	Very Familiar	2	4	3	4	5	1	1	1	1	1	3	3	2	1	1	1	1	1	1	1	3	3	1	3	2	1	1	3	2	2	3.6	1	2	1	2.4	1.8
375	Female	Neutral	3	3	4	3	2	4	4	4	4	4	3	2	3	4	3	4	3	4	3	4	4	4	2	4	3	4	4	5	5	4	3	4	3	3.6	3.4	4.4
376	Female	Neutral	4	4	5	5	4	5	5	5	5	5	4	5	5	4	5	5	5	5	5	5	5	5	5	5	5	5	5	5	5	5	4.4	5	4.6	5	5	5
377	Male	Familiar	4	5	5	5	5	4	4	4	3	5	5	5	5	5	5	5	4	4	4	4	4	4	5	5	5	5	5	5	5	5	4.8	4	5	4.2	4.6	5
378	Female	Unfamiliar	5	5	4	4	5	5	4	4	5	5	4	3	4	4	4	4	5	4	4	4	4	4	5	4	4	5	4	5	5	5	4.6	4.6	3.8	4.2	4.2	4.8
379	Female	Neutral	4	4	5	4	5	4	3	5	4	2	3	4	4	2	3	4	4	5	4	5	5	5	5	5	5	4	5	5	5	5	4.4	3.6	3.2	4.4	5	4.8
380	Female	Familiar	5	5	5	5	5	5	5	5	5	5	5	5	5	5	5	4	4	5	4	5	5	5	5	5	5	5	5	4	5	5	5	5	5	4.4	5	4.8
381	Male	Familiar	2	3	2	2	4	2	1	2	3	2	2	2	2	1	2	4	3	2	4	2	4	4	4	4	4	2	2	3	3	2	2.6	2	1.8	3	4	2.4
382	Female	Very Familiar	5	5	5	5	5	5	5	5	4	4	4	3	4	4	3	5	5	5	5	5	4	4	5	4	5	5	4	5	4	5	5	4.6	3.6	5	4.4	4.6
383	Female	Unfamiliar	5	5	4	5	4	4	4	4	3	4	5	5	5	5	4	3	4	4	4	4	3	3	4	4	4	4	4	2	3	4	4.6	3.8	4.8	3.8	3.6	3.4
384	Female	Unfamiliar	1	1	2	1	1	2	1	3	2	3	3	2	2	3	2	4	3	3	4	3	3	4	4	4	3	4	5	4	4	4	1.2	2.2	2.4	3.4	3.6	4.2
385	Female	Neutral	3	2	2	2	3	4	2	4	4	4	4	3	4	5	5	3	4	4	4	3	4	4	4	4	3	2	1	2	1	2	2.4	3.6	4.2	3.6	3.8	1.6
386	Female	Familiar	5	5	5	4	5	5	5	5	4	4	5	5	5	5	5	5	5	5	5	5	5	5	5	5	5	5	5	5	5	5	4.8	4.6	5	5	5	5
387	Female	Very Unfamiliar	4	4	4	5	4	3	4	5	4	3	3	3	4	4	4	4	4	4	4	2	4	5	4	5	5	5	5	5	5	5	4.2	3.8	3.6	3.6	4.6	5
388	Female	Neutral	5	5	5	5	4	5	5	4	5	5	5	4	5	4	4	4	5	5	4	4	5	5	5	5	5	4	4	4	4	4	4.8	4.8	4.4	4.4	5	4
389	Female	Very Familiar	5	5	5	5	5	4	5	5	3	5	5	4	4	5	5	4	5	4	4	4	5	5	5	5	5	4	4	4	3	5	5	4.4	4.6	4.2	5	4
390	Male	Unfamiliar	4	4	4	4	4	5	4	4	4	4	3	3	1	3	3	3	3	3	2	2	3	5	4	4	5	4	3	3	4	4	4	4.2	2.6	2.6	4.2	3.6
391	Female	Familiar	4	4	2	3	4	2	3	2	3	3	3	3	4	2	4	3	4	3	3	2	3	3	4	4	4	3	2	4	2	2	3.4	2.6	3.2	3	3.6	2.6
392	Female	Neutral	3	4	4	3	4	4	4	3	2	1	3	3	3	4	4	3	3	2	2	3	3	3	4	5	3	4	5	5	4	4	3.6	2.8	3.4	2.6	3.6	4.4
393	Female	Neutral	3	3	4	4	4	3	1	2	3	2	3	3	2	2	2	4	4	4	5	4	4	4	5	5	5	3	4	5	4	4	3.6	2.2	2.4	4.2	4.6	4
394	Female	Familiar	4	3	4	4	4	4	4	4	2	3	2	4	3	3	4	2	1	3	2	2	3	2	1	2	1	3	2	3	2	2	3.8	3.4	3.2	2	1.8	2.4
395	Female	Neutral	4	4	3	3	2	5	3	4	5	5	3	4	4	3	1	3	3	3	4	2	4	4	4	5	4	3	3	4	5	3	3.2	4.4	3	3	4.2	3.6
396	Male	Neutral	3	4	4	3	5	4	3	4	4	3	5	5	5	5	5	5	5	5	5	5	5	5	5	5	5	5	5	5	5	5	3.8	3.6	5	5	5	5
397	Female	Neutral	2	3	3	3	4	4	5	5	4	4	4	4	4	4	4	4	4	4	4	4	5	5	5	5	5	4	5	4	5	5	3	4.4	4	4	5	4.6
398	Female	Very Familiar	4	4	4	3	4	3	3	3	4	4	2	3	4	2	1	2	3	3	3	4	2	3	3	4	2	4	4	4	4	5	3.8	3.4	2.4	3	2.8	4.2
399	Female	Neutral	4	5	5	4	4	3	3	4	5	4	3	5	4	5	3	4	3	4	4	4	3	4	3	4	4	4	4	4	4	4	4.4	3.8	4	3.8	3.6	4
400	Female	Unfamiliar	4	4	4	3	4	4	4	3	4	3	5	5	5	5	5	3	3	4	3	3	4	4	4	3	4	5	5	5	5	5	3.8	3.6	5	3.2	3.8	5
401	Female	Neutral	3	4	3	3	4	5	5	5	5	5	5	5	5	5	3	4	5	3	4	4	3	3	3	1	4	4	3	4	4	4	3.4	5	4.6	4	2.8	3.8
402	Female	Familiar	4	4	3	4	4	3	3	4	4	3	3	2	1	2	1	4	4	4	4	3	2	1	1	2	2	3	4	3	1	2	3.8	3.4	1.8	3.8	1.6	2.6
403	Female	Familiar	5	5	5	5	5	5	5	5	5	5	5	5	5	5	5	5	5	5	5	5	5	5	5	5	5	5	5	5	5	5	5	5	5	5	5	5
404	Female	Neutral	4	4	3	4	3	4	4	4	5	4	2	4	3	3	4	2	3	2	2	1	4	3	4	4	3	1	3	2	3	3	3.6	4.2	3.2	2	3.6	2.4
405	Female	Unfamiliar	3	4	3	4	4	5	5	4	5	4	5	5	5	5	5	4	4	4	4	4	3	4	3	4	5	3	4	3	5	3	3.6	4.6	5	4	3.8	3.6
406	Female	Unfamiliar	4	4	5	4	3	3	4	4	5	5	3	4	4	4	4	4	4	4	5	4	5	5	5	5	5	4	4	4	4	4	4	4.2	3.8	4.2	5	4
407	Male	Neutral	5	5	5	5	4	3	4	3	4	3	4	3	4	2	2	4	5	5	5	5	5	5	4	5	5	4	4	4	4	4	4.8	3.4	3	4.8	4.8	4
408	Female	Neutral	3	1	1	2	1	4	4	4	3	4	4	4	4	3	3	4	4	3	3	4	4	4	4	4	3	3	2	1	3	2	1.6	3.8	3.6	3.6	3.8	2.2
409	Male	Neutral	4	5	5	5	5	3	4	4	5	5	3	1	3	4	4	5	5	4	5	5	3	4	4	4	4	2	2	3	2	3	4.8	4.2	3	4.8	3.8	2.4
410	Female	Familiar	2	4	4	4	4	5	5	5	5	5	5	4	4	5	5	5	5	4	4	4	5	4	3	4	4	5	5	5	5	5	3.6	5	4.6	4.4	4	5
411	Female	Very Familiar	5	5	4	5	5	5	5	4	5	5	5	5	5	4	4	5	5	5	5	5	4	4	3	5	4	3	3	4	4	4	4.8	4.8	4.6	5	4	3.6
412	Male	Familiar	4	4	5	4	3	4	4	4	2	4	4	4	5	4	4	5	4	4	5	4	5	4	4	4	5	5	4	5	4	4	4	3.6	4.2	4.4	4.4	4.4
413	Female	Very Familiar	3	3	3	3	3	3	2	3	2	3	2	1	3	4	3	3	4	4	3	4	2	2	3	3	3	4	5	4	5	4	3	2.6	2.6	3.6	2.6	4.4
414	Female	Neutral	4	3	4	4	3	5	4	5	5	5	3	4	5	4	5	4	5	5	4	5	5	5	5	5	5	5	5	4	4	5	3.6	4.8	4.2	4.6	5	4.6
415	Female	Neutral	4	3	3	2	3	4	5	4	4	4	4	5	4	5	4	3	3	4	3	3	2	3	3	3	2	2	4	3	2	3	3	4.2	4.4	3.2	2.6	2.8
416	Female	Very Familiar	4	4	3	4	4	2	2	1	1	3	2	3	3	2	3	3	2	2	2	1	2	3	3	4	4	4	5	5	5	5	3.8	1.8	2.6	2	3.2	4.8
417	Female	Very Familiar	3	4	3	3	3	2	2	4	2	4	4	3	3	3	3	3	2	2	4	3	2	2	1	2	1	3	2	3	3	3	3.2	2.8	3.2	2.8	1.6	2.8
418	Female	Very Familiar	1	2	1	1	2	1	1	1	3	1	4	4	4	3	3	2	1	1	1	1	3	2	1	3	2	3	2	3	2	2	1.4	1.4	3.6	1.2	2.2	2.4
419	Female	Very Unfamiliar	4	2	4	4	5	4	4	4	4	3	4	4	4	5	4	3	2	3	3	2	2	2	3	3	4	2	3	3	2	1	3.8	3.8	4.2	2.6	2.8	2.2
420	Female	Familiar	5	5	5	5	5	5	5	5	5	5	5	5	5	5	5	5	5	5	4	5	5	5	5	4	5	5	4	4	4	5	5	5	5	4.8	4.8	4.4
421	Male	Very Unfamiliar	4	5	4	3	2	2	3	3	2	4	4	4	3	3	3	1	2	2	2	3	2	2	2	3	1	1	2	1	1	1	3.6	2.8	3.4	2	2	1.2
422	Female	Familiar	2	2	1	1	3	2	3	3	4	4	3	4	3	3	4	1	2	1	2	2	1	3	2	2	2	3	3	2	4	3	1.8	3.2	3.4	1.6	2	3
423	Male	Unfamiliar	4	5	5	4	4	4	5	5	5	4	5	5	4	5	4	4	4	5	4	4	5	5	5	5	5	5	5	5	5	4	4.4	4.6	4.6	4.2	5	4.8
424	Male	Unfamiliar	4	4	5	4	5	3	3	3	2	3	3	3	5	3	4	4	4	4	4	4	3	4	2	4	3	4	4	4	4	4	4.4	2.8	3.6	4	3.2	4
425	Female	Neutral	5	4	4	4	4	5	4	4	5	5	4	3	3	4	4	5	5	5	5	5	4	3	3	3	2	3	4	2	2	3	4.2	4.6	3.6	5	3	2.8
426	Female	Unfamiliar	5	5	5	5	5	5	5	5	5	4	5	4	5	5	5	5	5	5	5	5	5	5	5	5	5	5	5	5	5	5	5	4.8	4.8	5	5	5
427	Female	Very Familiar	5	5	5	5	5	5	4	5	4	4	5	5	5	4	5	5	4	5	5	4	5	5	5	5	5	5	5	5	5	5	5	4.4	4.8	4.6	5	5
428	Female	Unfamiliar	4	3	3	2	4	3	3	4	4	4	4	5	5	5	4	4	3	3	3	3	2	2	2	3	2	4	4	4	5	4	3.2	3.6	4.6	3.2	2.2	4.2
429	Female	Neutral	3	3	4	5	4	3	3	2	3	3	4	1	1	3	3	2	3	2	3	2	1	1	1	1	1	2	3	3	4	3	3.8	2.8	2.4	2.4	1	3
430	Female	Familiar	3	4	4	3	4	3	4	4	4	4	5	5	5	5	5	5	5	4	5	5	4	5	5	5	5	5	5	5	5	5	3.6	3.8	5	4.8	4.8	5
431	Female	Familiar	2	3	1	2	3	3	2	2	3	2	2	4	2	4	3	3	3	4	3	3	3	3	3	4	2	2	2	2	3	1	2.2	2.4	3	3.2	3	2
432	Female	Neutral	4	2	3	1	2	5	5	3	5	4	4	4	3	4	5	2	3	3	3	3	3	3	3	2	4	2	4	3	2	3	2.4	4.4	4	2.8	3	2.8
433	Female	Familiar	5	5	5	5	5	5	5	5	5	5	4	3	4	3	3	5	5	5	5	5	5	5	4	5	5	4	3	3	3	4	5	5	3.4	5	4.8	3.4
434	Female	Very Familiar	1	1	2	3	2	3	5	4	4	2	5	4	2	4	3	3	2	2	3	2	3	4	3	4	3	4	4	4	4	4	1.8	3.6	3.6	2.4	3.4	4
435	Male	Neutral	3	2	4	4	2	3	4	4	2	4	3	3	3	3	1	4	4	4	4	4	4	5	4	4	4	3	4	3	3	3	3	3.4	2.6	4	4.2	3.2
436	Female	Very Familiar	5	5	4	4	5	3	2	4	4	4	4	5	5	5	5	4	4	4	4	4	4	4	4	5	3	3	4	4	3	4	4.6	3.4	4.8	4	4	3.6
437	Female	Familiar	3	5	5	3	4	4	3	4	5	4	4	3	4	3	4	5	5	5	4	4	5	5	5	5	5	5	5	5	5	5	4	4	3.6	4.6	5	5
438	Female	Neutral	4	4	3	4	3	5	5	5	5	5	4	4	4	4	4	1	1	1	2	3	2	1	3	2	3	3	5	4	5	5	3.6	5	4	1.6	2.2	4.4
439	Female	Neutral	4	4	3	4	3	3	2	1	3	2	4	4	4	5	5	4	4	4	5	5	5	5	5	5	5	4	3	4	4	3	3.6	2.2	4.4	4.4	5	3.6
440	Female	Neutral	4	4	3	3	4	4	5	5	4	5	2	2	3	3	4	4	4	4	5	5	5	5	3	4	5	2	4	3	3	3	3.6	4.6	2.8	4.4	4.4	3
441	Female	Very Familiar	4	5	4	5	5	4	3	4	3	3	4	4	5	4	5	4	5	5	4	4	5	5	5	5	5	5	5	5	4	5	4.6	3.4	4.4	4.4	5	4.8
442	Male	Neutral	5	5	5	5	5	5	5	5	5	5	5	5	5	4	5	4	4	5	5	4	5	4	4	5	4	3	3	2	3	2	5	5	4.8	4.4	4.4	2.6
443	Male	Neutral	4	4	3	3	3	5	5	5	5	5	4	4	4	4	5	5	5	5	4	5	4	5	5	4	4	5	5	5	5	5	3.4	5	4.2	4.8	4.4	5
444	Female	Unfamiliar	3	4	2	3	3	3	2	2	2	3	3	4	3	4	4	4	4	3	4	3	4	3	3	4	3	3	3	3	2	3	3	2.4	3.6	3.6	3.4	2.8
445	Female	Neutral	3	4	4	4	4	4	4	4	2	3	3	4	3	3	2	4	4	4	3	4	4	5	2	4	4	5	5	4	5	4	3.8	3.4	3	3.8	3.8	4.6
446	Female	Neutral	5	5	5	5	5	3	5	4	4	5	5	5	5	5	5	5	5	5	5	5	5	5	5	5	5	5	5	5	5	5	5	4.2	5	5	5	5
447	Female	Very Unfamiliar	3	4	4	5	4	2	3	3	2	2	3	1	1	2	2	3	4	4	2	3	2	3	2	3	2	1	1	1	1	2	4	2.4	1.8	3.2	2.4	1.2
448	Female	Familiar	3	4	4	3	5	4	3	4	4	5	5	4	4	4	5	4	5	5	5	4	5	4	4	5	5	4	4	4	4	3	3.8	4	4.4	4.6	4.6	3.8
449	Female	Familiar	3	3	4	4	3	4	3	4	4	4	4	4	4	5	3	4	5	4	3	4	4	5	5	5	5	5	4	4	4	4	3.4	3.8	4	4	4.8	4.2
450	Female	Neutral	1	1	1	1	1	3	2	3	4	2	3	4	3	1	3	1	2	2	2	3	4	3	4	3	3	5	5	5	5	5	1	2.8	2.8	2	3.4	5
451	Female	Unfamiliar	4	4	4	4	4	5	4	4	4	4	2	2	3	4	3	2	3	3	4	3	4	5	4	4	4	5	5	5	5	5	4	4.2	2.8	3	4.2	5
452	Female	Familiar	5	4	4	5	4	5	5	4	5	5	5	5	5	5	5	4	3	4	3	4	4	5	4	4	5	4	5	4	4	4	4.4	4.8	5	3.6	4.4	4.2
453	Female	Neutral	2	1	3	2	2	5	4	4	4	5	4	4	3	3	3	3	3	4	1	2	2	1	3	2	2	3	2	4	4	2	2	4.4	3.4	2.6	2	3
454	Female	Neutral	3	4	4	4	4	4	3	3	3	2	4	5	5	5	5	3	4	2	3	2	4	4	4	4	4	4	5	4	5	4	3.8	3	4.8	2.8	4	4.4
455	Female	Very Unfamiliar	3	3	4	3	3	4	3	3	3	3	4	4	3	4	4	1	2	3	2	1	3	3	4	4	3	5	4	4	4	4	3.2	3.2	3.8	1.8	3.4	4.2
456	Female	Familiar	5	5	4	5	5	4	4	4	5	4	5	4	4	4	4	4	5	5	4	4	4	5	4	5	5	4	5	4	4	4	4.8	4.2	4.2	4.4	4.6	4.2
457	Female	Familiar	5	5	4	4	5	4	4	3	4	5	4	2	4	4	4	4	3	4	4	3	3	3	4	4	3	5	4	5	4	5	4.6	4	3.6	3.6	3.4	4.6
458	Male	Neutral	3	3	3	3	4	5	4	5	5	5	4	4	4	4	4	4	5	4	4	4	4	3	3	4	3	3	3	4	4	2	3.2	4.8	4	4.2	3.4	3.2
459	Female	Neutral	5	4	4	5	5	5	3	3	4	4	4	3	5	3	3	4	4	4	4	5	5	5	4	5	5	3	3	3	3	4	4.6	3.8	3.6	4.2	4.8	3.2
460	Female	Familiar	1	1	1	3	3	3	3	3	3	2	4	3	4	5	4	3	2	3	2	3	2	4	3	2	4	3	4	4	3	3	1.8	2.8	4	2.6	3	3.4
461	Female	Unfamiliar	1	2	4	2	2	1	1	2	1	3	2	1	1	1	2	3	1	2	2	3	4	4	2	4	4	2	2	3	2	3	2.2	1.6	1.4	2.2	3.6	2.4
462	Female	Unfamiliar	2	3	3	4	4	4	4	4	3	5	5	4	4	4	5	2	3	2	2	3	3	2	1	2	2	4	4	4	3	4	3.2	4	4.4	2.4	2	3.8
463	Female	Unfamiliar	5	5	5	5	5	4	4	4	4	4	3	4	4	2	3	4	4	4	4	5	4	4	4	5	4	5	5	5	5	5	5	4	3.2	4.2	4.2	5
464	Female	Neutral	5	5	5	5	5	5	5	5	5	5	5	5	5	5	5	5	4	5	5	5	5	5	5	5	5	5	4	5	5	4	5	5	5	4.8	5	4.6
465	Male	Neutral	2	3	3	4	2	5	4	4	5	3	2	2	3	2	1	4	4	4	5	4	4	4	4	4	4	3	5	3	3	4	2.8	4.2	2	4.2	4	3.6
466	Female	Neutral	4	4	3	4	3	4	5	4	4	4	4	3	5	5	5	5	4	4	4	4	3	5	5	3	4	2	3	3	3	3	3.6	4.2	4.4	4.2	4	2.8
467	Female	Familiar	4	4	4	3	3	4	3	5	4	3	4	4	4	2	4	3	3	4	3	3	4	4	3	3	3	3	3	3	4	4	3.6	3.8	3.6	3.2	3.4	3.4
468	Female	Unfamiliar	5	4	5	4	5	4	3	4	4	5	4	2	4	3	3	4	4	3	4	4	3	4	3	3	5	5	5	5	5	5	4.6	4	3.2	3.8	3.6	5
469	Male	Neutral	4	4	4	5	5	4	5	5	4	3	2	2	1	3	1	4	2	3	3	3	5	5	5	5	5	5	5	5	4	5	4.4	4.2	1.8	3	5	4.8
470	Female	Neutral	5	5	5	5	5	4	5	4	4	3	3	4	4	3	4	5	5	5	5	5	5	5	4	4	5	4	5	5	4	4	5	4	3.6	5	4.6	4.4
471	Female	Unfamiliar	4	4	3	4	4	5	4	4	5	4	3	3	2	3	4	5	5	5	5	5	4	5	4	4	4	5	5	5	5	5	3.8	4.4	3	5	4.2	5
472	Female	Familiar	4	5	5	4	5	4	3	4	3	4	4	3	4	4	4	5	5	5	5	5	4	5	5	3	3	5	5	5	5	5	4.6	3.6	3.8	5	4	5
473	Female	Unfamiliar	5	5	5	5	5	4	4	3	4	4	2	3	2	3	3	5	4	5	4	5	3	3	5	3	4	4	4	4	5	4	5	3.8	2.6	4.6	3.6	4.2
474	Female	Neutral	3	2	2	2	2	4	4	4	3	4	4	4	4	4	3	1	1	1	1	2	1	3	2	1	1	2	1	2	3	3	2.2	3.8	3.8	1.2	1.6	2.2
475	Female	Familiar	5	5	5	5	5	5	5	5	5	5	5	5	5	5	5	5	5	5	5	5	5	5	5	5	5	5	5	5	5	5	5	5	5	5	5	5
476	Female	Familiar	4	4	4	5	5	4	5	5	5	4	4	2	4	3	2	3	3	3	4	3	2	3	3	3	2	5	4	4	5	5	4.4	4.6	3	3.2	2.6	4.6
477	Female	Very Unfamiliar	5	5	5	5	5	2	4	4	1	3	3	3	3	4	2	3	3	3	3	3	1	2	1	2	2	2	3	3	4	4	5	2.8	3	3	1.6	3.2
478	Female	Familiar	5	5	5	5	5	4	5	5	5	5	4	5	5	5	4	5	5	5	5	5	5	5	5	5	5	5	4	5	5	5	5	4.8	4.6	5	5	4.8
479	Female	Neutral	4	5	4	4	3	5	5	5	5	5	4	4	5	4	3	5	4	5	4	4	5	5	5	5	5	5	4	5	5	4	4	5	4	4.4	5	4.6
480	Female	Very Familiar	4	5	5	5	5	5	4	5	5	4	5	4	4	4	5	5	5	5	5	5	4	4	5	4	5	5	5	5	5	5	4.8	4.6	4.4	5	4.4	5
481	Female	Familiar	4	5	5	5	4	5	5	5	5	5	4	4	4	5	4	5	5	5	5	5	4	5	4	5	4	5	5	5	4	5	4.6	5	4.2	5	4.4	4.8
482	Female	Unfamiliar	3	4	3	4	4	4	4	4	4	4	4	4	5	3	4	4	2	3	4	3	5	4	3	4	4	5	4	5	5	4	3.6	4	4	3.2	4	4.6
483	Female	Neutral	3	5	4	3	1	1	2	1	1	1	1	2	3	3	3	3	3	2	3	4	2	2	3	2	2	4	4	2	5	4	3.2	1.2	2.4	3	2.2	3.8
484	Female	Familiar	3	1	2	2	2	2	1	2	1	2	2	1	2	1	2	2	1	1	1	2	2	3	2	1	3	2	1	2	1	1	2	1.6	1.6	1.4	2.2	1.4
485	Male	Very Unfamiliar	3	3	4	3	3	4	4	3	5	5	4	4	4	3	4	5	4	4	5	4	4	4	3	3	3	4	3	3	3	4	3.2	4.2	3.8	4.4	3.4	3.4
486	Male	Neutral	5	4	4	4	5	4	5	5	5	5	3	3	3	4	4	5	5	4	5	4	5	4	4	5	5	2	2	3	2	2	4.4	4.8	3.4	4.6	4.6	2.2
487	Female	Familiar	4	4	3	4	4	4	5	4	4	3	4	4	4	4	4	4	4	4	4	4	4	4	4	3	4	3	2	3	2	2	3.8	4	4	4	3.8	2.4
488	Male	Unfamiliar	5	4	5	4	4	4	4	5	4	5	4	4	4	5	4	4	5	5	5	5	5	5	5	4	5	4	5	3	5	4	4.4	4.4	4.2	4.8	4.8	4.2
489	Female	Neutral	3	3	5	3	5	3	4	3	3	3	3	4	4	5	4	4	5	4	4	4	4	5	4	4	5	3	4	4	4	5	3.8	3.2	4	4.2	4.4	4
490	Female	Unfamiliar	3	4	4	5	4	4	4	4	4	3	4	4	3	4	4	4	4	4	4	5	3	4	4	5	4	4	2	3	3	3	4	3.8	3.8	4.2	4	3
491	Female	Neutral	3	1	2	3	1	4	5	4	4	5	3	4	3	3	4	3	2	3	2	2	4	3	3	3	3	2	3	2	2	2	2	4.4	3.4	2.4	3.2	2.2
492	Female	Very Unfamiliar	5	4	5	4	3	4	3	4	4	3	5	5	5	3	5	5	5	5	5	5	4	4	5	4	4	4	3	3	4	4	4.2	3.6	4.6	5	4.2	3.6
493	Male	Neutral	4	3	2	4	2	4	4	2	1	3	3	4	5	4	4	4	3	3	4	3	4	3	5	4	4	4	4	3	3	4	3	2.8	4	3.4	4	3.6
494	Female	Familiar	4	5	4	4	4	4	3	3	3	2	5	5	5	5	5	4	3	5	4	4	5	4	4	5	4	5	5	4	4	4	4.2	3	5	4	4.4	4.4
495	Female	Neutral	5	5	4	5	5	2	3	2	2	3	4	5	3	4	3	5	5	5	5	5	4	3	5	3	5	5	5	4	4	4	4.8	2.4	3.8	5	4	4.4
496	Female	Familiar	1	2	2	3	2	1	3	2	2	2	4	3	3	1	3	1	1	1	1	2	2	1	1	1	1	2	3	2	1	3	2	2	2.8	1.2	1.2	2.2
497	Male	Neutral	3	4	5	4	5	4	4	4	3	5	4	5	5	5	5	4	4	4	4	4	4	4	4	5	2	3	4	4	3	3	4.2	4	4.8	4	3.8	3.4
498	Female	Unfamiliar	5	5	4	5	5	5	5	5	5	5	4	5	3	3	3	5	4	4	5	4	4	4	4	4	5	5	4	5	5	4	4.8	5	3.6	4.4	4.2	4.6
499	Female	Familiar	4	4	4	4	4	3	4	4	4	3	5	5	5	5	5	3	4	4	3	3	5	5	4	4	3	4	4	5	4	4	4	3.6	5	3.4	4.2	4.2
500	Female	Unfamiliar	2	1	2	2	2	4	5	4	4	3	2	2	3	3	1	2	2	2	1	2	3	4	4	4	4	4	4	4	4	4	1.8	4	2.2	1.8	3.8	4

## Sheet: Variable Description
Variable	Description	Construct
ID	Participant identifier	-
Gender	Participant gender	Demographic
AI_Familiarity	Prior experience with generative AI	Demographic
TTS1-5	Instructor's operational skills, troubleshooting, guidance	Teacher Technical Support
TPS1-5	AI-learning alignment, structured guidance, curriculum integration	Teacher Pedagogical Support
TES1-5	Encouragement, validation, psychological safety	Teacher Emotional Support
GAUB1-5	Frequency, diversity, depth of AI tool usage	Generative AI Usage Behavior
CDC1-5	Enhanced ideation, design exploration, creative transformation	Creative Design Capability
DLO1-5	Project quality, skill expansion, professional preparation	Design Learning Outcomes

## Sheet: Descriptive Statistics
Construct	Items	Mean	SD	Cronbach's α	CR	AVE
TTS	5	3.780	1.001	0.932	0.933	0.739
TPS	5	3.735	0.998	0.925	0.926	0.716
TES	5	3.720	0.986	0.921	0.922	0.702
GAUB	5	3.732	1.088	0.963	0.964	0.870
CDC	5	3.808	0.999	0.946	0.947	0.785
DLO	5	3.792	1.060	0.955	0.956	0.810

## Sheet: Correlation Matrix
	TTS	TPS	TES	GAUB	CDC	DLO
TTS	1	0.588	0.519	0.69	0.535	0.413
TPS	0.588	1	0.605	0.669	0.524	0.389
TES	0.519	0.605	1	0.639	0.455	0.412
GAUB	0.69	0.669	0.639	1	0.65	0.48
CDC	0.535	0.524	0.455	0.65	1	0.544
DLO	0.413	0.389	0.412	0.48	0.544	1

## Sheet: Factor Loadings
Construct	Item	Factor Loading	t-value	R²
TTS	TTS1	0.862	65.89	0.742
TTS	TTS2	0.891	81.82	0.794
TTS	TTS3	0.882	76.02	0.777
TTS	TTS4	0.892	82.12	0.795
TTS	TTS5	0.87	69.88	0.757
TPS	TPS1	0.889	78	0.791
TPS	TPS2	0.855	61.69	0.731
TPS	TPS3	0.865	65.84	0.748
TPS	TPS4	0.841	56.65	0.708
TPS	TPS5	0.842	56.76	0.709
TES	TES1	0.857	61.23	0.734
TES	TES2	0.85	58.66	0.723
TES	TES3	0.849	58.33	0.721
TES	TES4	0.839	54.8	0.703
TES	TES5	0.851	59.01	0.724
GAUB	GAUB1	0.936	147.53	0.876
GAUB	GAUB2	0.933	141.98	0.871
GAUB	GAUB3	0.946	169.97	0.895
GAUB	GAUB4	0.918	117.57	0.842
GAUB	GAUB5	0.927	131.73	0.86
CDC	CDC1	0.904	93.79	0.817
CDC	CDC2	0.906	95.07	0.82
CDC	CDC3	0.88	76.63	0.774
CDC	CDC4	0.877	75.11	0.769
CDC	CDC5	0.892	84.49	0.796
DLO	DLO1	0.912	104.43	0.832
DLO	DLO2	0.901	94.21	0.812
DLO	DLO3	0.912	104.86	0.832
DLO	DLO4	0.914	107.05	0.836
DLO	DLO5	0.916	108.55	0.839
